# Supplementary material for: Epidemiological and Genetic Characteristics of Clinical Carbapenem-Resistant Pseudomonas aeruginosa Strains in Guangdong Province, China
Source: Microbiol Spectr. 2023 Apr 20;11(3):e04261-22. doi: 10.1128/spectrum.04261-22 (PMC10269565; doi:10.1128/spectrum.04261-22)
Supplement: Supplemental file 3 — Supplemental material. Download spectrum.04261-22-s0001.xlsx, XLSX file, 0.1 MB [file spectrum.04261-22-s0001.xlsx]

## Sheet: Sheet1
													oprD			MexAB-oprM						MexCD-oprJ					mexXY-oprM	MICs											Antimicrobial susceptibility
Strains ID	Accession number (Biosample)	Accession number (Reads)	Accession number (Study)	Accession number (Project)	ST types	Origin of Specimen	Citys	Isolation Time	Multidrug resistance	Type III Secretory Toxin	AMR genes	AmpC	Number of Mutated base	Insetion, deletion and frameshift	Stop codon mutation	nalC mutation	nalD	mexR	mexA	mexB	orpM	nfxB	mexC (51 kinds）	mexD (47)	oprJ (35 kinds）	EsrC	amrR （35 types)	Ceftazidime	Cefepime	Aztreonam	Imipenem	Meropenem	Piperacillin-tazobactam	Ciproﬂoxacin	levoﬂoxacin	Amikacin	Tobramycin	Colistin	Cephalosporins	Monobactams	Carbapenems	Antipseudomonal penicillin with β-lactamase inhibitors	Fluoroquinolones	Aminoglycosides	Polymyxins
18C01	SAMN28697203	SRR19860578	SRP372604	PRJNA832853	532	Sputum	Guangzhou, CHINA	2018-02-01	MDR(CRPA)	exoU+	aph, arm, fosA, blaOXA-50,rsmA,	PDC-59		Insertion		-	-	V126E	-	-	-	-	E251Q, A262E, A277T, H310R, S330A,P383S,A384V	T87S, S845A,	M69V, Q267R	Q89H	-	2	8	32	≥16	≥16	16	2	≥8	≤2	2	≤0.5	Susceptible	Non-susceptible	Non-susceptible	Susceptible	Non-susceptible	Susceptible	Susceptible
18C02	SAMN28697204	SRR19860579	SRP372604	PRJNA832853	115	Sputum	Guangzhou, CHINA	2018-02-03	MDR(CRPA)	exoS+	aph, arm, fosA, blaOXA-50,rsmA,	PDC-440	27	Insertion		-	-	-	-	-	-	-	H310R, S330A, P383S,	E257Q,S845A, S858A	Q267R	-	-	≥64	16	≥64	≥16	≥16	≥128	≥4	≥8	≤2	≤1	≤0.5	Non-susceptible	Non-susceptible	Non-susceptible	Non-susceptible	Non-susceptible	Susceptible	Susceptible
18C03	SAMN28697205	SRR19860504	SRP372604	PRJNA832853	111	Sputum	Guangzhou, CHINA	2018-02-02	MDR(CRPA)	exoS+	aph, arm, fosA, blaOXA-50,rsmA,	PDC-98	30		Q164*	A186T, G71E	-	V126E	-	-	-	G180S	Q206* S330A	E257Q, S845A, S858A	M69V, Q267R	-	-	8	16	16	≥16	8	≥128	2	4	≤2	≤1	≤0.5	Non-susceptible	Non-susceptible	Non-susceptible	Non-susceptible	Non-susceptible	Susceptible	Susceptible
18C04	SAMN28697206	SRR19860510	SRP372604	PRJNA832853	179	Sputum	Guangzhou, CHINA	2018-03-12	MDR(CRPA)	exoS+	aph, arm, fosA, blaOXA-50,rsmA, aac,arr, blaIMP-45, blaOXA-1, qnrVC, catB3, dfrA, sul1,	PDC-442	24			S209R, G71E	-	-	-	-	-	-	-	A566T, V605A, S845A,	D68G, M69A, Q267R	-	Y49H	≥64	≥32	2	4	≥16	≥128	2	2	≥64	≥16	≤0.5	Non-susceptible	Susceptible	Non-susceptible	Non-susceptible	Non-susceptible	Non-susceptible	Susceptible
18C05	SAMN28697207	SRR19860423	SRP372604	PRJNA832853	244	Sputum	Guangzhou, CHINA	2018-03-12	MDR(CRPA)	exoS+	aph, arm, fosA, blaOXA-50,rsmA, ant, arr, catB3, sul1, tet,	PDC-423	3	Insertion		-	-	-	-	-	-	-	R76Q, H310R, S330A, P383S	S845A	D68G, M69A, T376S	-	Insertion	≥64	≥32	≥64	≥16	≥16	≥128	≥4	≥8	4	≤1	≤0.5	Non-susceptible	Non-susceptible	Non-susceptible	Non-susceptible	Non-susceptible	Susceptible	Susceptible
18C06	SAMN28697208	SRR19860457	SRP372604	PRJNA832853	-	Secretions	Guangzhou, CHINA	2018-03-15	MDR	exoU+	aph, arm, fosA, blaOXA-50,rsmA,	PDC-359	9			S209R, G71E	-	V126E	-	I186V,,S1041E, V1042A	-	R21H, D56G, V192L	-	T87S, A155T, E257Q,V660I, N669D, S685G, I703V, S845A, S915A, I982V, K1031R, S1040T	D68G, M69A	V2A, T49S, A95T, A170G	Insertion	≥64	16	16	2	1	64	0.5	1	4	≤1	≤0.5	Non-susceptible	Non-susceptible	Susceptible	Non-susceptible	Susceptible	Susceptible	Susceptible
18C07	SAMN28697209	SRR19860404	SRP372604	PRJNA832853	378	Sputum	Guangzhou, CHINA	2018-03-22	MDR	exoS+	aph, arm, fosA, blaOXA-50,rsmA,	PDC-442	24			S209R, G71E	-	-	-	-	-	-	H310R, S313G, S330A, P383S,	E314D, S845A,A959S	M69V, T323S	Q89H	-	≥64	16	16	1	1	≥128	2	4	≤2	≤1	≤0.5	Non-susceptible	Non-susceptible	Susceptible	Non-susceptible	Non-susceptible	Susceptible	Susceptible
18C09	SAMN28697210	SRR19860435	SRP372604	PRJNA832853	179	Sputum	Guangzhou, CHINA	2018-04-03	MDR(CRPA)	exoS+	aph, arm, fosA, blaOXA-50,rsmA,	PDC-442	25		Q340*	S209R, G71E	-	-	-	-	-	-	-	A566T, V605A, S845A,	D68G, M69A, Q267R	-	Y49H	32	16	4	≥16	≥16	≥128	2	4	≥64	≥16	≤0.5	Non-susceptible	Susceptible	Non-susceptible	Non-susceptible	Non-susceptible	Non-susceptible	Susceptible
18C10	SAMN28697211	SRR19860443	SRP372604	PRJNA832853	274	Sputum	Guangzhou, CHINA	2018-04-04	MDR(CRPA)	exoS+	aph, arm, fosA, blaOXA-50,rsmA,	PDC-24	25		H418*	S209R, G71E	-	-	-	-	-	-	-	E257Q, A536S, S845A,	D68G, M69A	-	Insertion (2 aa)	≥64	≥32	≥64	≥16	8	≥128	0.5	1	4	≤1	≤0.5	Non-susceptible	Non-susceptible	Non-susceptible	Non-susceptible	Susceptible	Susceptible	Susceptible
18C11	SAMN28697212	SRR19860493	SRP372604	PRJNA832853	553	Sputum	Guangzhou, CHINA	2018-04-12	XDR(CRPA)	exoS+	aph, arm, fosA, blaOXA-50,rsmA,	PDC-192	25		W277*	S209R, G71E	-	Frameshift	-	-	-	-	S330A	S845A	D68G, M69A	-	-	≥64	≥32	≥64	≥16	≥16	≥128	≥4	≥8	32	2	≤0.5	Non-susceptible	Non-susceptible	Non-susceptible	Non-susceptible	Non-susceptible	Non-susceptible	Susceptible
18C13	SAMN28697213	SRR19860580	SRP372604	PRJNA832853	1971	Sputum	Guangzhou, CHINA	2018-04-20	XDR(CRPA)	exoU+	aph, arm, fosA, blaOXA-50,rsmA, aac,aadA, cmlA,dfrA, sul1, tet,	PDC-142		Insertion, frameshift		S209R, G71E	Four base deletion，Frameshift	V126E	-	S1041E, V1042A	-	-	-	S845A, S1026T, K1031R	-	R36Q, E61A	Deletion (4 aa)	≥64	16	≥64	≥16	≥16	≥128	≥4	≥8	16	≥16	≤0.5	Non-susceptible	Non-susceptible	Non-susceptible	Non-susceptible	Non-susceptible	Non-susceptible	Susceptible
18C14	SAMN28697214	SRR19860591	SRP372604	PRJNA832853	-	Sputum	Guangzhou, CHINA	2018-05-04	Non-MDR(CRPA)	exoS+	aph, arm, fosA, blaOXA-50,rsmA, aac,aadA, cmlA,dfrA, sul1, tet,	PDC-142	25		W277*	A186T, G71E	-	Deletion (59-63)	-	-	-	-	R76Q, T175A, H310R, S330A, P383S,	S845A, S1026T, K1031R	D68G, M69A	-	-	8	4	8	≥16	≥16	16	≥4	≥8	≤2	≤1	≤0.5	Susceptible	Susceptible	Non-susceptible	Susceptible	Non-susceptible	Susceptible	Susceptible
18C15	SAMN28697215	SRR19860600	SRP372604	PRJNA832853	663	Sputum	Guangzhou, CHINA	2018-05-05	XDR(CRPA)	exoS+	aph, arm, fosA, blaOXA-50,rsmA,	PDC-164				S209R, G71E	-	-	-	-	-	-	-	E257Q, S845A, S858A	-	-	-	8	16	16	≥16	≥16	≥128	≥4	4	≥64	≥16	≤0.5	Non-susceptible	Non-susceptible	Non-susceptible	Non-susceptible	Non-susceptible	Non-susceptible	Susceptible
18C17	SAMN28697216	SRR19860565	SRP372604	PRJNA832853	179	Sputum	Guangzhou, CHINA	2018-05-09	MDR(CRPA)	exoS+	aph, arm, fosA, blaOXA-50,rsmA, aac,arr, blaIMP-45blaOXA-1, qnrVC, catB3, dfrA, sul1,	PDC-442	24			S209R, G71E	-	-	-	-	-	-	-	A566T, V605A, S845A,	D68G, M69A, Q267R	-	Y49H	≥64	≥32	4	≥16	≥16	≥128	≥4	≥8	≥64	≥16	≤0.5	Non-susceptible	Susceptible	Non-susceptible	Non-susceptible	Non-susceptible	Non-susceptible	Susceptible
18C18	SAMN28697217	SRR19860462	SRP372604	PRJNA832853	1971	Sputum	Guangzhou, CHINA	2018-05-11	XDR(CRPA)	exoU+	aph, arm, fosA, blaOXA-50,rsmA, aac,aadA, cmlA,dfrA, sul1, tet,	PDC-142		Insertion, frameshift		S209R, G71E	Four base deletion，Frameshift	V126E	-	S1041E, V1042A	-	-	R76Q, T175A, H310R, S330A, P383S,	S845A, S1026T, K1031R	-	R36Q, E61A	Insertion	32	16	32	≥16	≥16	≥128	≥4	≥8	16	≥16	≤0.5	Non-susceptible	Non-susceptible	Non-susceptible	Non-susceptible	Non-susceptible	Non-susceptible	Susceptible
18C19	SAMN28697218	SRR19860473	SRP372604	PRJNA832853	2871	Sputum	Guangzhou, CHINA	2018-05-25	MDR(CRPA)	exoS+	aph, arm, fosA, blaOXA-50,rsmA,	PDC-430		Insertion, frameshift		S209R, G71E	-	-	-	-	-	-	R76Q, H310R, S330A, P383S	E257Q, S845A, S858A	D68G, M69A, Q267R	-	-	16	16	16	≥16	8	≥128	0.5	1	4	≤1	≤0.5	Non-susceptible	Non-susceptible	Non-susceptible	Non-susceptible	Susceptible	Susceptible	Susceptible
18C20	SAMN28697219	SRR19860545	SRP372604	PRJNA832853	179	Sputum	Guangzhou, CHINA	2018-05-28	MDR(CRPA)	exoS+	aph, arm, fosA, blaOXA-50,rsmA, aac,blaCARB-3,sul1,	PDC-442	24			S209R, G71E	-	-	-	-	-	-	-	A566T, V605A, S845A,	D68G, M69A, Q267R	-	-	16	16	8	≥16	≥16	32	≥4	≥8	≥64	8	≤0.5	Non-susceptible	Susceptible	Non-susceptible	Non-susceptible	Non-susceptible	Non-susceptible	Susceptible
18C21	SAMN28697220	SRR19860556	SRP372604	PRJNA832853	1076	Sputum	Guangzhou, CHINA	2018-06-01	MDR(CRPA)	exoU+	aph, arm, fosA, blaOXA-50,rsmA, aac,blaIMP-45blaOXA-1, catB3, mphE,msrE,sul1, tet,	PDC-336		Insertion, frameshift		S209R, G71E	Insertion	V126E	-	Insertion	-	-	T145I, S330A	Q125L, E257Q, V434A, S845A, K1031R	T25I	-	L150P	32	≥32	8	≥16	≥16	≥128	≥4	≥8	≥64	≥16	≤0.5	Non-susceptible	Susceptible	Non-susceptible	Non-susceptible	Non-susceptible	Non-susceptible	Susceptible
18C23	SAMN28697221	SRR19860526	SRP372604	PRJNA832853	830	Sputum	Guangzhou, CHINA	2018-06-14	MDR(CRPA)	exoU+	aph, arm, fosA, blaOXA-50,rsmA, aac,arr, blaIMP-45blaOXA-1, qnrVC, catB3, dfrA, mphE,msrE,sul1, tet,	PDC-115		Insertion, frameshift		S209R, G71E	-	V126E	-	I186V S1041E, V1042A	-	R21H, D56G	-	T87S, A155T, E257Q, V434A, F567Y, V660I, N669D, S685G, I703V, S845A, S915A, I982V, K1031R, S1040T	D68G, M69A, T376S	V2A, A95T, A170G	-	≥64	≥32	8	≥16	≥16	≥128	2	4	≥64	≥16	≤0.5	Non-susceptible	Susceptible	Non-susceptible	Non-susceptible	Non-susceptible	Non-susceptible	Susceptible
18C24	SAMN28697222	SRR19860534	SRP372604	PRJNA832853	12	Sputum	Guangzhou, CHINA	2018-06-29	XDR(CRPA)	exoS+	aph, arm, fosA, blaOXA-50,rsmA,	PDC-430	24			S209R, G71E	-	-	-	-	-	-	-	S845A	M69V, Q267R	-	-	≥64	≥32	16	≥16	≥16	≥128	≥4	≥8	≥64	≥16	≤0.5	Non-susceptible	Non-susceptible	Non-susceptible	Non-susceptible	Non-susceptible	Non-susceptible	Susceptible
18C25	SAMN28697223	SRR19860503	SRP372604	PRJNA832853	-	Sputum	Guangzhou, CHINA	2018-06-29	Non-MDR(CRPA)	exoS-/exoU-	aph, arm, fosA, blaOXA-50,rsmA,	PDC-445	2		Q340*	-	-	-	-	-	-	R21H, D56G, G133S	-	T87S, A155T, E257Q, I427V, V434A, V660I, N669D, S685G, I703V, S845A, S915A, I982V, K1031R, S1040T, G1042R	T376S	R36Q, T49S, A95T, A170G	-	2	2	4	≥16	8	16	2	4	≤2	≤1	≤0.5	Susceptible	Susceptible	Non-susceptible	Susceptible	Non-susceptible	Susceptible	Susceptible
18C26	SAMN28697224	SRR19860519	SRP372604	PRJNA832853	1480	Sputum	Guangzhou, CHINA	2018-07-03	MDR(CRPA)	exoS+	aph, arm, fosA, blaOXA-50,rsmA,	PDC-3	24			S209R, G71E	-	-	-	-	-	-	S330A, Q381L	T304A, S845A,	M69V	-	-	16	8	32	≥16	≥16	32	2	4	≤2	≤1	≤0.5	Non-susceptible	Non-susceptible	Non-susceptible	Non-susceptible	Non-susceptible	Susceptible	Susceptible
18C27	SAMN28697225	SRR19860518	SRP372604	PRJNA832853	532	Sputum	Guangzhou, CHINA	2018-07-06	Non-MDR	exoU+	aph, arm, fosA, blaOXA-50,rsmA,	PDC-59	9			-	Four base deletion，Frameshift	V126E	-	-	-	-	E251Q, A262E, A277T, H310R, S330A,P383S,A384V	T87S, S845A,	-	Q89H	-	8	8	16	2	1	8	≤0.25	1	≤2	≤1	≤0.5	Susceptible	Non-susceptible	Susceptible	Susceptible	Susceptible	Susceptible	Susceptible
18C28	SAMN28697226	SRR19860517	SRP372604	PRJNA832853	-	Sputum	Guangzhou, CHINA	2018-07-17	MDR(CRPA)	exoS+	aph, arm, fosA, blaOXA-50,rsmA,	PDC-257		Insertion, frameshift		G71E	-	-	-	-	-	-	-	-	-	Q89H	-	8	8	≥64	≥16	≥16	16	≥4	≥8	≤2	≤1	≤0.5	Susceptible	Non-susceptible	Non-susceptible	Susceptible	Non-susceptible	Susceptible	Susceptible
18C29	SAMN28697227	SRR19860516	SRP372604	PRJNA832853	-	Sputum	Guangzhou, CHINA	2018-07-30	MDR(CRPA)	exoS+	aph, arm, fosA, blaOXA-50,rsmA,	PDC-257	30			G71E	-	-	-	-	-	-	-	-	-	Q89H	-	8	8	32	≥16	≥16	32	2	4	≤2	≤1	≤0.5	Susceptible	Non-susceptible	Non-susceptible	Non-susceptible	Non-susceptible	Susceptible	Susceptible
18C30	SAMN28697228	SRR19860515	SRP372604	PRJNA832853	179	Sputum	Guangzhou, CHINA	2018-07-30	MDR(CRPA)	exoS+	aph, arm, fosA, blaOXA-50,rsmA,	PDC-442	24			S209R, G71E	-	S92I	-	-	-	-	-	A566T, V605A, S845A,	D68G, M69A, Q267R	-	loss	2	8	32	≥16	≥16	≥128	2	4	4	≥16	≤0.5	Susceptible	Non-susceptible	Non-susceptible	Non-susceptible	Non-susceptible	Non-susceptible	Susceptible
18C31	SAMN27923509	SRR18959390	SRP372604	PRJNA832853	313	Sputum	Guangzhou, CHINA	2018-08-08	MDR(CRPA)	exoU+	aph, arm, fosA, blaOXA-50,rsmA, aac,arr, blaIMP-45blaOXA-1, qnrVC, catB3, dfrA, sul1,	PDC-37		Insertion, frameshift		S209R, G71E	T11N	V126E	-	-	D448N	-	S330A	S845A, K1031R	-	-	A66D	16	8	≥64	2	8	32	0.5	2	≤2	≤1	≤0.5	Non-susceptible	Non-susceptible	Non-susceptible	Non-susceptible	Non-susceptible	Susceptible	Susceptible
18C32	SAMN27923510	SRR18959391	SRP372604	PRJNA832853	207	Sputum	Guangzhou, CHINA	2018-08-14	XDR(CRPA)	exoU+	aph, arm, fosA, blaOXA-50,rsmA,	PDC-30		Insertion, frameshift		S209R, G71E	-	V126E	-	-	D448N	-	H310R, S313G, S330A, P383S,	S845A, K1031R	-	-	L138R	≥64	≥32	16	≥16	≥16	64	≥4	≥8	≥64	≥16	≤0.5	Non-susceptible	Non-susceptible	Non-susceptible	Non-susceptible	Non-susceptible	Non-susceptible	Susceptible
18C33	SAMN28697229	SRR19860514	SRP372604	PRJNA832853	-	Sputum	Guangzhou, CHINA	2018-08-23	MDR(CRPA)	exoS+	aph, arm, fosA, blaOXA-50,rsmA, efrB,	PDC-430	3			S209R, G71E	-	-	-	-	A261T	-	S330A	E257Q, S845A, S858A	M69V, Q267R	-	-	8	16	16	≥16	≥16	16	1	2	≤2	≤1	≤0.5	Non-susceptible	Non-susceptible	Non-susceptible	Susceptible	Non-susceptible	Susceptible	Susceptible
18C34	SAMN27923511	SRR18959392	SRP372604	PRJNA832853	553	Sputum	Guangzhou, CHINA	2018-08-27	XDR(CRPA)	exoS+	aph, arm, fosA, blaOXA-50,rsmA,	PDC-192	25		W277*	S209R, G71E	-	Frameshift	-	-	-	-	S330A	S845A	D68G, M69A	-	-	≥64	16	32	≥16	≥16	≥128	≥4	≥8	≤2	≥16	≤0.5	Non-susceptible	Non-susceptible	Non-susceptible	Non-susceptible	Non-susceptible	Non-susceptible	Susceptible
18C35	SAMN27923512	SRR18959393	SRP372604	PRJNA832853	446	Sputum	Guangzhou, CHINA	2018-08-31	MDR(CRPA)	exoU+	aph, arm, fosA, blaOXA-50,rsmA,	PDC-16		Insertion		S209R, G71E	-	V126E	-	-	-	-	H310R, S330A, P383S, A384V	E257Q, S845A, S858A	M69V,T376S	V2A, T49S, A95T, A170G	-	32	16	≥64	≥16	≥16	≥128	2	≥8	≤2	≤1	≤0.5	Non-susceptible	Non-susceptible	Non-susceptible	Non-susceptible	Non-susceptible	Susceptible	Susceptible
18C36	SAMN27923513	SRR18959394	SRP372604	PRJNA832853	611	Sputum	Guangzhou, CHINA	2018-09-03	MDR(CRPA)	exoS+	aph, arm, fosA, blaOXA-50,rsmA,	PDC-60	3			S209R, G71E	-	-	-	-	-	-	I34M, R76Q,H310R, S330A, E347K, P383S	E257Q, S845A, K1031R	Q267R	-	K131R	32	≥32	≥64	≥16	≥16	≥128	2	≥8	≤2	≤1	≤0.5	Non-susceptible	Non-susceptible	Non-susceptible	Non-susceptible	Non-susceptible	Susceptible	Susceptible
18C37	SAMN27923514	SRR18959395	SRP372604	PRJNA832853	1338	Sputum	Guangzhou, CHINA	2018-11-17	XDR(CRPA)	exoS+	aph, arm, fosA, blaOXA-50,rsmA, ant, blaCARB-3,blaPER-1, sul1,	PDC-423	0			-	-	-	-	-	-	-	R76Q, H310R, S330A, P383S	S845A	D68G, M69A	-	Insertion	≥64	≥32	≥64	2	4	≥128	≥4	≥8	≥64	≥16	≤0.5	Non-susceptible	Non-susceptible	Non-susceptible	Non-susceptible	Non-susceptible	Non-susceptible	Susceptible
18C39	SAMN27923515	SRR18959396	SRP372604	PRJNA832853	266	Bronchoalveolar lavage fluid (BALF)	Guangzhou, CHINA	2018-11-30	MDR(CRPA)	exoS+	aph, arm, fosA, blaOXA-50,rsmA,	PDC-374	25		Q67*	G71E	-	Q58E	-	-	-	-	S330A	E257Q, S845A, S858A	D68G, M69A, Q267R, T376T	V2A, T49S, A72V, A95T,	-	16	8	16	≥16	≥16	8	0.5	4	≤2	≤1	≤0.5	Non-susceptible	Non-susceptible	Non-susceptible	Susceptible	Non-susceptible	Susceptible	Susceptible
18C40	SAMN27923516	SRR18959397	SRP372604	PRJNA832853	1239	Sputum	Guangzhou, CHINA	2018-12-07	MDR(CRPA)	exoS+	aph, arm, fosA, blaOXA-50,rsmA, ant, blaCARB-3,blaPER-1,	PDC-71		Insertion, frameshift		S209R, G71E	-	Frameshift	-	I745V,V1014I	-	A170T	S330A	E257Q, S845A, S858A	M69V	-	-	8	8	16	≥16	≥16	8	0.5	4	≤2	2	≤0.5	Susceptible	Non-susceptible	Non-susceptible	Susceptible	Non-susceptible	Susceptible	Susceptible
18C41	SAMN27923517	SRR18959399	SRP372604	PRJNA832853	1338	Sputum	Guangzhou, CHINA	2018-12-07	MDR(CRPA)	exoS+	aph, arm, fosA, blaOXA-50,rsmA, ant, blaCARB-3,blaPER-1, sul1,	PDC-423		Insertion, frameshift		G71E	-	Truncation	-	-	-	-	R76Q, H310R, S330A, P383S	S845A	D68G, M69A	-	Insertion	16	16	≥64	≥16	≥16	32	1	4	8	≤1	2	Non-susceptible	Non-susceptible	Non-susceptible	Non-susceptible	Non-susceptible	Susceptible	Susceptible
18C42	SAMN27923518	SRR18959400	SRP372604	PRJNA832853	532	Sputum	Guangzhou, CHINA	2018-12-10	Non-MDR(CRPA)	exoU+	aph, arm, fosA, blaOXA-50,rsmA,	PDC-59		Insertion, frameshift		S209R, G71E	-	V126E	-	-	-	-	E251Q, A262E, A277T, H310R, S330A,P383S,A384V	T87S, S845A,	-	Q89H	-	2	2	4	≥16	≥16	16	0.5	4	4	≤1	≤0.5	Susceptible	Susceptible	Non-susceptible	Susceptible	Non-susceptible	Susceptible	Susceptible
18C43	SAMN27923519	SRR18959401	SRP372604	PRJNA832853	274	Sputum	Guangzhou, CHINA	2018-12-14	MDR(CRPA)	exoS+/exoU+	aph, arm, fosA, blaOXA-50,rsmA,	PDC-24		Insertion, frameshift		S209R, G71E	-	Q18*	-	-	-	-	-	E257Q, A536S, S845A,	D68G, M69A	-	-	16	8	8	≥16	≥16	16	0.5	4	≤2	≤1	≤0.5	Non-susceptible	Susceptible	Non-susceptible	Susceptible	Non-susceptible	Susceptible	Susceptible
18C44	SAMN27923520	SRR18959402	SRP372604	PRJNA832853	644	Sputum	Guangzhou, CHINA	2018-12-21	XDR(CRPA)	exoS+	aph, arm, fosA, blaOXA-50,rsmA, aac,	PDC-430		Insertion, frameshift		S209R, G71E	L153R	V126E	-	I186V,E429D	-	-	-	S845A	-	Q89H	A66T	32	16	≥64	≥16	≥16	≥128	≥4	≥8	16	≥16	1	Non-susceptible	Non-susceptible	Non-susceptible	Non-susceptible	Non-susceptible	Non-susceptible	Susceptible
18C45	SAMN27923521	SRR18959403	SRP372604	PRJNA832853	553	Ascitic fluid	Guangzhou, CHINA	2018-03-24	MDR(CRPA)	exoS+	aph, arm, fosA, blaOXA-50,rsmA,	PDC-192	25		W277*	S209R, G71E	-	Frameshift	-	-	-	-	S330A	S845A	D68G, M69A	-	-	≥64	16	≥64	≥16	≥16	64	2	≥8	≤2	≤1	≤0.5	Non-susceptible	Non-susceptible	Non-susceptible	Non-susceptible	Non-susceptible	Susceptible	Susceptible
18C46	SAMN27923522	SRR18959404	SRP372604	PRJNA832853	611	Bile	Guangzhou, CHINA	2018-03-28	MDR(CRPA)	exoS+	aph, arm, fosA, blaOXA-50,rsmA, aac,aadA,	PDC-60	3			S209R, G71E	-	-	-	-	-	G108S	I34M, R76Q,H310R, S330A, E347K, P383S	E257Q, S475*, S845A, K1031R	Q267R	-	Insertion	4	8	≥64	8	8	32	≥4	≥8	8	≥16	≤0.5	Susceptible	Non-susceptible	Non-susceptible	Non-susceptible	Non-susceptible	Non-susceptible	Susceptible
18C47	SAMN27923523	SRR18959405	SRP372604	PRJNA832853	532	Bile	Guangzhou, CHINA	2018-04-08	MDR(CRPA)	exoU+	aph, arm, fosA, blaOXA-50,rsmA,	PDC-59	10		Q142*	S209R, G71E	-	V126E	-	-	-	-	E251Q, A262E, A277T, H310R, S330A,P383S,A384V	T87S, S845A,	-	Q89H	-	≥64	≥32	≥64	≥16	≥16	≥128	≤0.25	0.5	≤2	≤1	≤0.5	Non-susceptible	Non-susceptible	Non-susceptible	Non-susceptible	Susceptible	Susceptible	Susceptible
18C48	SAMN27923524	SRR18959596	SRP372604	PRJNA832853	-	Hydrothorax	Guangzhou, CHINA	2018-04-12	MDR(CRPA)	exoS+/exoU+	aph, arm, fosA, blaOXA-50,rsmA,	PDC-24		Insertion, frameshift		-	-	Deletion	-	-	-	-	-	E257Q, A536S, S845A,	D68G, M69A	-	-	2	8	16	≥16	≥16	8	≤0.25	2	≤2	≤1	≤0.5	Susceptible	Non-susceptible	Non-susceptible	Susceptible	Non-susceptible	Susceptible	Susceptible
18C49	SAMN27923525	SRR18959406	SRP372604	PRJNA832853	287	Hydrothorax	Guangzhou, CHINA	2018-05-29	MDR(CRPA)	exoS+	aph, arm, fosA, blaOXA-50,rsmA,	PDC-120		Insertion, frameshift		S209R, G71E	-	V126E	-	-	-	R82L	-	E257Q, S845A, S858A	M69V	-	-	32	16	16	≥16	≥16	32	≤0.25	2	≤2	≤1	≤0.5	Non-susceptible	Non-susceptible	Non-susceptible	Non-susceptible	Non-susceptible	Susceptible	Susceptible
18C51	SAMN27923526	SRR18959407	SRP372604	PRJNA832853	253	Tissue	Guangzhou, CHINA	2018-06-15	XDR(CRPA)	exoU+	aph, arm, fosA, blaOXA-50,rsmA,	PDC-34	9			S209R, G71E	-	V126E	-	-	-	R21H, D56G	P47S, R76Q, H310R, S330A, P383S, A384V	T87S, A155T, E257Q,V660I, N669D, S685G, I703V, S845A, S915A, I982V, K1031R, S1040T	D68G, M69A	R36Q	Insertion	≥64	16	≥64	≥16	≥16	≥128	≥4	≥8	4	≥16	≤0.5	Non-susceptible	Non-susceptible	Non-susceptible	Non-susceptible	Non-susceptible	Non-susceptible	Susceptible
18C52	SAMN27923527	SRR18959408	SRP372604	PRJNA832853	253	Bile	Guangzhou, CHINA	2018-08-02	MDR	exoU+	aph, arm, fosA, blaOXA-50,rsmA,	PDC-34	9			S209R, G71E	-	V126E	-	-	-	R21H, D56G	P47S, R76Q, H310R, S330A, P383S, A384V	T87S, A155T, E257Q,V660I, N669D, S685G, I703V, S845A, S915A, I982V, K1031R, S1040T	D68G, M69A	R36Q	Insertion	32	16	32	2	0.5	≥128	1	4	8	8	≤0.5	Non-susceptible	Non-susceptible	Susceptible	Non-susceptible	Non-susceptible	Non-susceptible	Susceptible
18C53	SAMN28697230	SRR19860513	SRP372604	PRJNA832853	-	Bile	Guangzhou, CHINA	2018-08-14	MDR(CRPA)	exoS+	aph, arm, fosA, blaOXA-50,rsmA,	PDC-60	24			S209R, G71E	-	-	-	-	-	-	-	E257Q, S845A, S858A	D68G, M69A,R263Q,G477V	-	-	32	16	≥64	≥16	≥16	≥128	1	2	≤2	≤1	≤0.5	Non-susceptible	Non-susceptible	Non-susceptible	Non-susceptible	Non-susceptible	Susceptible	Susceptible
18C54	SAMN28697231	SRR19860512	SRP372604	PRJNA832853	-	Bile	Guangzhou, CHINA	2018-08-22	Non-MDR	exoS+	aph, arm, fosA, blaOXA-50,rsmA,	PDC-60	24			S209R, G71E	-	-	-	-	-	-	-	E257Q, S845A, S858A	D68G, M69A,R263Q,G477V	-	-	8	8	4	1	2	8	≤0.25	1	≤2	≤1	≤0.5	Susceptible	Susceptible	Susceptible	Susceptible	Susceptible	Susceptible	Susceptible
18C56	SAMN28697232	SRR19860511	SRP372604	PRJNA832853	697	Bile	Guangzhou, CHINA	2018-09-07	Non-MDR(CRPA)	exoS+	aph, arm, fosA, blaOXA-50,rsmA,	PDC-428	9			S209R, G71E	-	-	D373E	-	-	-	R76Q, S330A,	S845A	M69V, Q267R	-	-	2	2	4	≥16	2	≤4	0.5	2	≤2	≤1	≤0.5	Susceptible	Susceptible	Non-susceptible	Susceptible	Non-susceptible	Susceptible	Susceptible
18C57	SAMN27923528	SRR18959410	SRP372604	PRJNA832853	244	Ascitic fluid	Guangzhou, CHINA	2018-09-28	MDR(CRPA)	exoS+	aph, arm, fosA, blaOXA-50,rsmA,	PDC-423	0			-	-	-	-	-	-	-	R76Q, H310R, S330A, P383S	S845A	D68G, M69A	-	-	≥64	≥32	16	≥16	8	≥128	≤0.25	1	≤2	≤1	≤0.5	Non-susceptible	Non-susceptible	Non-susceptible	Non-susceptible	Susceptible	Susceptible	Susceptible
18C58	SAMN27923529	SRR18959411	SRP372604	PRJNA832853	508	Bile	Guangzhou, CHINA	2018-11-09	MDR(CRPA)	exoS+	aph, arm, fosA, blaOXA-50,rsmA,	PDC-442	25		Y328*	S209R, G71E	-	-	-	-	-	-	S330A	E257Q, S845A, S858A	M69V	-	-	32	4	32	≥16	≥16	16	1	4	4	≤1	≤0.5	Non-susceptible	Non-susceptible	Non-susceptible	Susceptible	Non-susceptible	Susceptible	Susceptible
18C59	SAMN27923530	SRR18959412	SRP372604	PRJNA832853	645	Bile	Guangzhou, CHINA	2018-11-23	MDR(CRPA)	exoS+	aph, arm, fosA, blaOXA-50,rsmA,	PDC-120		Insertion, frameshift		-	-	-	-	-	-	-	-	E257Q	A14V,Q267R	-	-	≥64	≥32	≥64	≥16	≥16	≥128	≥4	≥8	≤2	≤1	≤0.5	Non-susceptible	Non-susceptible	Non-susceptible	Non-susceptible	Non-susceptible	Susceptible	Susceptible
19C01	SAMN27923531	SRR18959418	SRP372604	PRJNA832853	316	Urine	Guangzhou, CHINA	2019-01-12	XDR(CRPA)	exoU+	aph, arm, fosA, blaOXA-50,rsmA, aac,blaIMP-45blaOXA-1, qnrVC, catB3, mphE,msrE,sul1,	PDC-36		Insertion, frameshift		S209R, G71E	insertion	V126E	-	S1041E, V1042A	-	-	A31V, R76Q, H310R, S330A, P383S	A647V,S845A	-	R36Q, P59A	-	≥64	≥32	≥64	≥16	≥16	≥128	≥4	≥8	≥64	≥16	≤0.5	Non-susceptible	Non-susceptible	Non-susceptible	Non-susceptible	Non-susceptible	Non-susceptible	Susceptible
19C02	SAMN27923532	SRR18959419	SRP372604	PRJNA832853	1743	Sputum	Guangzhou, CHINA	2019-01-26	MDR(CRPA)	exoS+	aph, arm, fosA, blaOXA-50,rsmA,	PDC-452	25		Q340*	G71E	-	T130P	-	-	-	-	H310R, S330A, P383S,	E257Q, S845A, S858A	D68G, M69A	-	-	8	8	≥64	≥16	≥16	8	1	4	4	≤1	≤0.5	Susceptible	Non-susceptible	Non-susceptible	Susceptible	Non-susceptible	Susceptible	Susceptible
19C03	SAMN27923533	SRR18959421	SRP372604	PRJNA832853	348	Sputum	Guangzhou, CHINA	2019-02-07	MDR(CRPA)	exoS+	aph, arm, fosA, blaOXA-50,rsmA,	PDC-71	3			S209R, G71E	-	-	-	-	-	-	-	E257Q, V384L, S845A, K1031R	D35H M69V	-	-	16	8	8	≥16	≥16	32	≤0.25	1	≤2	≤1	≤0.5	Non-susceptible	Susceptible	Non-susceptible	Non-susceptible	Susceptible	Susceptible	Susceptible
19C04	SAMN27923534	SRR18959422	SRP372604	PRJNA832853	560	Sputum	Guangzhou, CHINA	2019-02-07	MDR(CRPA)	exoU+	aph, arm, fosA, blaOXA-50,rsmA,	PDC-30		Insertion, frameshift		-	-	-	-	S1041E, V1042A	-	-	R76Q, H310R, S330A, P383S	V660I, N669D, S685G, I703V, S845A,S915A, I982V, K1031R, S1040T	Q267R	-	-	≥64	≥32	≥64	≥16	≥16	≥128	2	≥8	≤2	≤1	≤0.5	Non-susceptible	Non-susceptible	Non-susceptible	Non-susceptible	Non-susceptible	Susceptible	Susceptible
19C06	SAMN27923535	SRR18959423	SRP372604	PRJNA832853	1667	Sputum	Guangzhou, CHINA	2019-02-11	MDR(CRPA)	exoS+	aph, arm, fosA, blaOXA-50,rsmA,	PDC-192		Insertion, frameshift		S209R, G71E	-	V126E,T130P	-	-	-	-	R76Q, H310R, S330A, P383S, A384V	E257Q, S845A, S858A	V33G,D68G,M69V	-	Insertion	2	16	16	≥16	≥16	16	0.5	4	8	≤1	≤0.5	Non-susceptible	Non-susceptible	Non-susceptible	Susceptible	Non-susceptible	Susceptible	Susceptible
19C07	SAMN27923536	SRR18959424	SRP372604	PRJNA832853	244	Sputum	Guangzhou, CHINA	2019-02-11	MDR	exoS+	aph, arm, fosA, blaOXA-50,rsmA, ant, arr, drfA42, catB3, sul1, tet,	PDC-423	0			-	-	Deletion	R3G	-	D448N	-	R76Q, H310R, S330A, P383S	S845A	D68G, M69A	-	-	≥64	4	16	2	1	8	≥4	≥8	≤2	≤1	≤0.5	Non-susceptible	Non-susceptible	Susceptible	Susceptible	Non-susceptible	Susceptible	Susceptible
19C08	SAMN27923537	SRR18959425	SRP372604	PRJNA832853	927	Sputum	Guangzhou, CHINA	2019-02-11	XDR(CRPA)	exoU+	aph, arm, fosA, blaOXA-50,rsmA,	PDC-256	29			S209R, G71E	-	V126E， T130P	A206S	I186V,,S1041E, V1042A	A206S	R21H, D56G	R76Q, H310R, S330A, K368T, P383S, A384V	T87S, A155T, E257Q,V660I, N669D, S685G, I703V, S845A, S915A, I982V, K1031R, S1040T	T376S, A387V, V473A	V2A, A95T, A170G	L138R	16	16	32	≥16	≥16	≥128	2	4	32	2	≤0.5	Non-susceptible	Non-susceptible	Non-susceptible	Non-susceptible	Non-susceptible	Non-susceptible	Susceptible
19C10	SAMN27923538	SRR18959426	SRP372604	PRJNA832853	-	Sputum	Guangzhou, CHINA	2019-03-01	MDR(CRPA)	exoS+	aph, arm, fosA, blaOXA-50,rsmA,	PDC-423		Insertion, frameshift		S209R, G71E	-	-	-	-	-	-	D314N, S330A	K500R, S845A,V914I	D68G, M69A	-	Deletion (4 aa)	32	16	≥64	≥16	≥16	≥128	1	≥8	16	≤1	≤0.5	Non-susceptible	Non-susceptible	Non-susceptible	Non-susceptible	Non-susceptible	Susceptible	Susceptible
19C11	SAMN27923539	SRR18959427	SRP372604	PRJNA832853	-	Sputum	Guangzhou, CHINA	2019-03-04	MDR(CRPA)	exoS+	aph, arm, fosA, blaOXA-50,rsmA,	PDC-192		Insertion, frameshift		G71E	-	-	-	-	-	-	-	E257Q, S845A, S858A	D68G, M69A, Q267R	-	-	8	8	16	≥16	≥16	16	0.5	4	≤2	≤1	≤0.5	Susceptible	Non-susceptible	Non-susceptible	Susceptible	Non-susceptible	Susceptible	Susceptible
19C12	SAMN27923540	SRR18959428	SRP372604	PRJNA832853	-	Sputum	Guangzhou, CHINA	2019-03-04	XDR(CRPA)	exoU+	aph, arm, fosA, blaOXA-50,rsmA, aac,aadA, blaCTX-M-13blaOXA-1, catB3, cmlA,dfrA, sul1, tet,	PDC-142		Insertion, frameshift		-	insertion	V126E	-	S1041E, V1042A	-	-	R76Q, T175A, H310R, S330A, P383S,	S845A, S1026T, K1031R	-	R36Q, E61A	-	16	≥32	≥64	≥16	≥16	≥128	≥4	≥8	16	≥16	≤0.5	Non-susceptible	Non-susceptible	Non-susceptible	Non-susceptible	Non-susceptible	Non-susceptible	Susceptible
19C13	SAMN27923541	SRR18959429	SRP372604	PRJNA832853	277	Sputum	Guangzhou, CHINA	2019-04-01	MDR(CRPA)	exoS+	aph, arm, fosA, blaOXA-50,rsmA,	PDC-430	4		Q166*	S209R, G71E	insertion	-	-	-	A261T	-	-	E257Q, S845A, S858A	D68G, M69A	-	L174Q	≥64	16	≥64	≥16	≥16	≥128	≥4	≥8	4	≤1	≤0.5	Non-susceptible	Non-susceptible	Non-susceptible	Non-susceptible	Non-susceptible	Susceptible	Susceptible
19C14	SAMN27923542	SRR18959430	SRP372604	PRJNA832853	274	Sputum	Guangzhou, CHINA	2019-04-01	Non-MDR(CRPA)	exoS+	aph, arm, fosA, blaOXA-50,rsmA, tet,	PDC-24		Insertion, frameshift		S209R, G71E	-	-	-	-	-	-	-	E257Q, A536S, S845A,	D68G, M69A	-	-	8	8	8	≥16	≥16	8	≤0.25	0.5	≤2	≤1	≤0.5	Susceptible	Susceptible	Non-susceptible	Susceptible	Susceptible	Susceptible	Susceptible
19C15	SAMN27923543	SRR18959433	SRP372604	PRJNA832853	-	Sputum	Guangzhou, CHINA	2019-04-01	XDR(CRPA)	exoS+	aph, arm, fosA, blaOXA-50,rsmA,	PDC-24	24			S209R, G71E	-	Frameshift,V126E	-	-	-	-	-	E257Q	M69V	-	-	≥64	≥32	≥64	≥16	≥16	≥128	1	4	32	2	≤0.5	Non-susceptible	Non-susceptible	Non-susceptible	Non-susceptible	Non-susceptible	Non-susceptible	Susceptible
19C16	SAMN27923544	SRR18959434	SRP372604	PRJNA832853	1971	Sputum	Guangzhou, CHINA	2019-05-16	XDR(CRPA)	exoU+	aph, arm, fosA, blaOXA-50,rsmA, aac,aadA, blaCTX-M-13blaOXA-1, catB3, cmlA,dfrA, sul1, tet,	PDC-142		Insertion, frameshift		S209R, G71E	insertion	V126E	-	S1041E, V1042A	-	-	R76Q, T175A, H310R, S330A, P383S,	S845A, S1026T, K1031R	-	R36Q, E61A	-	8	≥32	≥64	≥16	≥16	≥128	≥4	≥8	16	≥16	≤0.5	Non-susceptible	Non-susceptible	Non-susceptible	Non-susceptible	Non-susceptible	Non-susceptible	Susceptible
19C17	SAMN27923545	SRR18959387	SRP372604	PRJNA832853	1971	Sputum	Guangzhou, CHINA	2019-05-30	XDR(CRPA)	exoU+	aph, arm, fosA, blaOXA-50,rsmA,	PDC-142		Insertion, frameshift		S209R, G71E	insertion	V126E	-	S1041E, V1042A	-	-	R76Q, T175A, H310R, S330A, P383S,	S845A, S1026T, K1031R	-	R36Q, E61A	-	8	≥32	≥64	≥16	≥16	≥128	≥4	≥8	16	≥16	≤0.5	Non-susceptible	Non-susceptible	Non-susceptible	Non-susceptible	Non-susceptible	Non-susceptible	Susceptible
19C18	SAMN27923546	SRR18959435	SRP372604	PRJNA832853	-	Sputum	Guangzhou, CHINA	2019-05-30	MDR(CRPA)	exoS+	aph, arm, fosA, blaOXA-50,rsmA,	PDC-103	5		H418*	S209R, G71E	T188A	Frameshift	-	-	-	-	S330A	E257Q, S845A, S858A	M69V	-	A35P	16	8	≥64	≥16	≥16	32	1	4	8	≤1	≤0.5	Non-susceptible	Non-susceptible	Non-susceptible	Non-susceptible	Non-susceptible	Susceptible	Susceptible
19C19	SAMN27923547	SRR18959436	SRP372604	PRJNA832853	1748	Sputum	Guangzhou, CHINA	2019-06-10	MDR(CRPA)	exoS+	aph, arm, fosA, blaOXA-50,rsmA,	PDC-445		Insertion, frameshift		A186T, G71E	-	-	-	-	-	-	S330A, Q381L	E257Q, T304A, S845A,K1031R	M69V	-	-	8	8	≥64	≥16	≥16	≥128	1	4	≤2	≤1	≤0.5	Susceptible	Non-susceptible	Non-susceptible	Non-susceptible	Non-susceptible	Susceptible	Susceptible
19C20	SAMN27923548	SRR18959437	SRP372604	PRJNA832853	111	Urine	Guangzhou, CHINA	2019-07-02	Non-MDR(CRPA)	exoS+	aph, arm, fosA, blaOXA-50,rsmA,	PDC-98		Deletion		A186T, G71E	-	-	-	-	-	-	S330A	E257Q, S845A, S858A	M69V, Q267R	-	-	2	2	8	8	8	≤4	≤0.25	2	≤2	≤1	≤0.5	Susceptible	Susceptible	Non-susceptible	Susceptible	Non-susceptible	Susceptible	Susceptible
19C21	SAMN27923549	SRR18959438	SRP372604	PRJNA832853	455	Urine	Guangzhou, CHINA	2019-07-01	MDR(CRPA)	exoS+	aph, arm, fosA, blaOXA-50,rsmA,	PDC-192	11			S209R, G71E	-	-	-	-	-	-	-	E257Q, S845A, S858A	D68G, M69A,N73D	-	W176*	32	16	16	8	4	64	≥4	≥8	4	≤1	≤0.5	Non-susceptible	Non-susceptible	Non-susceptible	Non-susceptible	Non-susceptible	Susceptible	Susceptible
19C23	SAMN27923550	SRR18959439	SRP372604	PRJNA832853	16	Sputum	Guangzhou, CHINA	2019-07-08	MDR(CRPA)	exoS+	aph, arm, fosA, blaOXA-50,rsmA,	PDC-24	24			S209R, G71E	-	V126E	-	-	-	-	R76Q, H310R, S330A, P383S, A384V	E257Q	M69V	-	-	32	16	8	8	4	32	2	4	≤2	≤1	≤0.5	Non-susceptible	Susceptible	Non-susceptible	Non-susceptible	Non-susceptible	Susceptible	Susceptible
19C24	SAMN27923551	SRR18959440	SRP372604	PRJNA832853	244	Sputum	Guangzhou, CHINA	2019-07-08	MDR(CRPA)	exoS+	aph, arm, fosA, blaOXA-50,rsmA,	PDC-423	1		Q142*	-	-	T130P	-	-	-	-	R76Q, H310R, S330A, P383S	S845A	D68G, M69A	-	-	2	8	16	≥16	≥16	16	2	≥8	≤2	≤1	1	Susceptible	Non-susceptible	Non-susceptible	Susceptible	Non-susceptible	Susceptible	Susceptible
19C25	SAMN27923552	SRR18959441	SRP372604	PRJNA832853	277	Sputum	Guangzhou, CHINA	2019-07-15	MDR	exoS+	aph, arm, fosA, blaOXA-50,rsmA,	PDC-430	3			S209R, G71E	-	-	-	-	A261T	-	R76Q, H310R, S330A, P383S, A384V	E257Q, S845A, S858A	D68G, M69A	-	Deletion (4 aa)	8	16	≥64	2	2	16	1	4	4	≤1	≤0.5	Non-susceptible	Non-susceptible	Susceptible	Susceptible	Non-susceptible	Susceptible	Susceptible
19C26	SAMN27923553	SRR18959442	SRP372604	PRJNA832853	1203	Sputum	Guangzhou, CHINA	2019-07-22	MDR(CRPA)	exoU+	aph, arm, fosA, blaOXA-50,rsmA,	PDC-288		Insertion, frameshift		S209R, G71E	-	Frameshift	-	I186V S1041E, V1042A	-	R21H,	R76Q, S104T, H310R, S330A, P383S, A384V	T87S, A155T, E257Q, I660V, N669D, S685G, I703V, A838V, S845A, V914I, K1031R	V249A	D94N, A95T, V101I	L138R	4	1	16	≥16	8	8	≥4	≥8	4	≤1	≤0.5	Susceptible	Non-susceptible	Non-susceptible	Susceptible	Non-susceptible	Susceptible	Susceptible
19C27	SAMN27923554	SRR18959444	SRP372604	PRJNA832853	-	Sputum	Guangzhou, CHINA	2019-07-29	Non-MDR(CRPA)	exoS+	aph, arm, fosA, blaOXA-50,rsmA,	PDC-58		Insertion, frameshift		S209R, G71E	-	-	-	-	-	-	R76Q, H310R, S330A, P383S	A536S, P829H, S845A	D68G, M69A	-	-	2	2	4	≥16	8	8	≤0.25	1	≤2	≤1	≤0.5	Susceptible	Susceptible	Non-susceptible	Susceptible	Susceptible	Susceptible	Susceptible
19C28	SAMN27923555	SRR18959445	SRP372604	PRJNA832853	-	Sputum	Guangzhou, CHINA	2019-08-01	Non-MDR(CRPA)	exoS+	aph, arm, fosA, blaOXA-50,rsmA,	PDC-434		Deletion		-	-	-	-	-	-	-	R76Q, H310R, S313G, S330A,P383S	S845A	-	Q89H	-	2	2	4	≥16	4	8	≤0.25	1	≤2	≤1	≤0.5	Susceptible	Susceptible	Non-susceptible	Susceptible	Susceptible	Susceptible	Susceptible
19C30	SAMN27923556	SRR18959446	SRP372604	PRJNA832853	1295	Sputum	Guangzhou, CHINA	2019-08-10	XDR(CRPA)	exoS+	aph, arm, fosA, blaOXA-50,rsmA, aac,ant, blaCARB-3,sul1,	PDC-131		Insertion, frameshift		A186T, G71E	G206S	-	D373E	-	V72L	-	R76Q,T175A, H310R, S313G, S330A,P383S	E314D S845A,	D68G, M69A	-	-	≥64	16	16	≥16	8	≥128	≥4	≥8	8	≥16	≤0.5	Non-susceptible	Non-susceptible	Non-susceptible	Non-susceptible	Non-susceptible	Non-susceptible	Susceptible
19C33	SAMN27923557	SRR18959447	SRP372604	PRJNA832853	-	Sputum	Guangzhou, CHINA	2019-08-16	XDR(CRPA)	exoS+	aph, arm, fosA, blaOXA-50,rsmA, aac,ant, blaCARB-3,sul1,	PDC-131		Insertion, frameshift		A186T, G71E	G206S	-	D373E	-	V72L	-	R76Q,T175A, H310R, S313G, S330A,P383S	E314D S845A,	D68G, M69A	-	-	32	16	16	≥16	8	≥128	≥4	≥8	4	≥16	≤0.5	Non-susceptible	Non-susceptible	Non-susceptible	Non-susceptible	Non-susceptible	Non-susceptible	Susceptible
19C34	SAMN27923558	SRR18959398	SRP372604	PRJNA832853	606	Sputum	Guangzhou, CHINA	2019-08-21	MDR(CRPA)	exoS-/exoU-	aph, arm, fosA, blaOXA-50,rsmA,	PDC-30	24			S209R, G71E	-	-	-	S1041E, V1042A	-	-	S330A	E257Q	M69V, Q267R	-	-	8	4	16	≥16	8	32	≤0.25	1	≤2	≤1	≤0.5	Susceptible	Non-susceptible	Non-susceptible	Non-susceptible	Susceptible	Susceptible	Susceptible
19C35	SAMN27923559	SRR18959448	SRP372604	PRJNA832853	360	Sputum	Guangzhou, CHINA	2019-08-21	MDR(CRPA)	exoS+	aph, arm, fosA, blaOXA-50,rsmA,	PDC-430		Insertion, frameshift		S209R, G71E	-	D89G	-	-	A261T	-	S330A	S845A, A959S	M69V	-	L174Q	2	8	16	≥16	≥16	8	0.5	4	≤2	≤1	≤0.5	Susceptible	Non-susceptible	Non-susceptible	Susceptible	Non-susceptible	Susceptible	Susceptible
19C36	SAMN27923560	SRR18959481	SRP372604	PRJNA832853	807	Bronchoalveolar lavage fluid (BALF)	Guangzhou, CHINA	2019-08-30	MDR(CRPA)	exoS+	aph, arm, fosA, blaOXA-50,rsmA,	PDC-374		Insertion, frameshift		S209R, G71E	-	Frameshift	-	-	-	-	-	E257Q, S845A, S858A	D68G, M69A	-	-	8	8	≥64	≥16	≥16	16	0.5	4	≤2	≤1	≤0.5	Susceptible	Non-susceptible	Non-susceptible	Susceptible	Non-susceptible	Susceptible	Susceptible
19C37	SAMN27923561	SRR18959482	SRP372604	PRJNA832853	244	Sputum	Guangzhou, CHINA	2019-08-30	MDR(CRPA)	exoS+	aph, arm, fosA, blaOXA-50,rsmA,	PDC-423	0			-	-	-	-	-	-	-	R76Q, H310R, S330A, P383S	S845A	D68G, M69A	-	-	8	8	≥64	8	8	32	0.5	4	≤2	≤1	≤0.5	Susceptible	Non-susceptible	Non-susceptible	Non-susceptible	Non-susceptible	Susceptible	Susceptible
19C38	SAMN27923562	SRR18959483	SRP372604	PRJNA832853	252	Sputum	Guangzhou, CHINA	2019-08-31	XDR(CRPA)	exoS+	aph, arm, fosA, blaOXA-50,rsmA,	PDC-58	25		G351*	G71E	-	-	断裂	-	-	-	S330A	S845A	M69V, Q267R	-	D155Y	≥64	≥32	≥64	≥16	8	≥128	2	≥8	32	≤1	≤0.5	Non-susceptible	Non-susceptible	Non-susceptible	Non-susceptible	Non-susceptible	Non-susceptible	Susceptible
19C39	SAMN27923563	SRR18959484	SRP372604	PRJNA832853	253	Sputum	Guangzhou, CHINA	2019-09-02	MDR(CRPA)	exoU+	aph, arm, fosA, blaOXA-50,rsmA, aadA, sul1,	PDC-34	10		Y328*	S209R, G71E	-	Frameshift	-	-	-	R21H, D56G	P47S, R76Q, H310R, S330A, P383S, A384V	T87S, A155T, E257Q,V660I, N669D, S685G, I703V, S845A, S915A, I982V, K1031R, S1040T	D68G, M69A	V2A, R39Q,T49S, A72V, A95T,	L138R	8	8	16	≥16	≥16	8	0.5	4	≤2	≤1	1	Susceptible	Non-susceptible	Non-susceptible	Susceptible	Non-susceptible	Susceptible	Susceptible
19C40	SAMN27923564	SRR18959485	SRP372604	PRJNA832853	1971	Sputum	Guangzhou, CHINA	2019-09-12	XDR(CRPA)	exoU+	aph, arm, fosA, blaOXA-50,rsmA, aac,aadA, cmlA,dfrA, sul1, tet,	PDC-142	10		Q164*	S209R, G71E	insertion	V126E	-	-	-	-	R76Q, T175A, H310R, S330A, P383S,	S845A, S1026T, K1031R	-	R36Q, E61A	Insertion	16	16	≥64	≥16	≥16	32	≥4	≥8	4	≥16	≤0.5	Non-susceptible	Non-susceptible	Non-susceptible	Non-susceptible	Non-susceptible	Non-susceptible	Susceptible
19C41	SAMN27923565	SRR18959487	SRP372604	PRJNA832853	313	Sputum	Guangzhou, CHINA	2019-10-02	MDR(CRPA)	exoU+	aph, arm, fosA, blaOXA-50,rsmA,	PDC-37		Insertion, frameshift		S209R, G71E	-	Q93*	-	-	-	-	S330A	S845A, K1031R	-	-	-	8	8	≥64	≥16	≥16	32	0.5	4	≤2	≤1	≤0.5	Susceptible	Non-susceptible	Non-susceptible	Non-susceptible	Non-susceptible	Susceptible	Susceptible
19C42	SAMN27923566	SRR18959488	SRP372604	PRJNA832853	1086	Sputum	Guangzhou, CHINA	2019-10-04	MDR(CRPA)	exoU+	aph, arm, fosA, blaOXA-50,rsmA,	PDC-457	29			S209R, G71E	-	V126E	-	-	D448N	缺失 183-188	A14V, A49V, R76Q, H310R, S330A, P383S, A384V	T87S, A155T, E257Q, S845A,K1031R	-	-	L138R	≥64	16	16	≥16	≥16	≥128	0.5	4	4	≤1	1	Non-susceptible	Non-susceptible	Non-susceptible	Non-susceptible	Non-susceptible	Susceptible	Susceptible
19C44	SAMN28697233	SRR19860509	SRP372604	PRJNA832853	-	Sputum	Guangzhou, CHINA	2019-10-14	MDR(CRPA)	exoS+	aph, arm, fosA, blaOXA-50,rsmA,	PDC-58		Deletion		A186T, G71E	-	Frameshift	-	-	-	-	S330A	S845A	D68G, M69A	-	-	2	8	≥64	≥16	≥16	16	1	4	16	≤1	≤0.5	Susceptible	Non-susceptible	Non-susceptible	Susceptible	Non-susceptible	Susceptible	Susceptible
19C45	SAMN27923567	SRR18959489	SRP372604	PRJNA832853	1971	Sputum	Guangzhou, CHINA	2019-10-16	XDR(CRPA)	exoU+	aph, arm, fosA, blaOXA-50,rsmA, aac,aadA, cmlA,dfrA, sul1, tet,	PDC-142		Insertion, frameshift		S209R, G71E	insertion	V126E,	-	S1041E, V1042A	-	-	R76Q, T175A, H310R, S330A, P383S,	S845A, S1026T, K1031R	-	R36Q, E61A	Deletion (4 aa)	32	≥32	≥64	≥16	≥16	≥128	≥4	≥8	4	≥16	≤0.5	Non-susceptible	Non-susceptible	Non-susceptible	Non-susceptible	Non-susceptible	Non-susceptible	Susceptible
19C46	SAMN27923568	SRR18959490	SRP372604	PRJNA832853	1971	Bronchoalveolar lavage fluid (BALF)	Guangzhou, CHINA	2019-10-21	Non-MDR(CRPA)	exoU+	aph, arm, fosA, blaOXA-50,rsmA, aac,aadA, cmlA,dfrA, sul1, tet,	PDC-142	10		Q164*	S209R, G71E	insertion	V126E,	-	S1041E, V1042A	-	-	R76Q, T175A, H310R, S330A, P383S,	S845A, S1026T, K1031R	-	R36Q, E61A	Insertion	2	4	16	≥16	8	8	≤0.25	1	≤2	≤1	≤0.5	Susceptible	Non-susceptible	Non-susceptible	Susceptible	Susceptible	Susceptible	Susceptible
19C47	SAMN28697234	SRR19860413	SRP372604	PRJNA832853	-	Sputum	Guangzhou, CHINA	2019-10-21	Non-MDR(CRPA)	exoS+	aph, arm, fosA, blaOXA-50,rsmA,	PDC-58	30		Y259*	A186T, G71E	-	-	-	-	-	-	S330A	S845A	D68G, M69A	-	-	2	4	4	≥16	4	8	1	2	≤2	≤1	≤0.5	Susceptible	Susceptible	Non-susceptible	Susceptible	Non-susceptible	Susceptible	Susceptible
19C48	SAMN27923569	SRR18959491	SRP372604	PRJNA832853	1920	Bronchoalveolar lavage fluid (BALF)	Guangzhou, CHINA	2019-10-25	XDR(CRPA)	exoS-/exoU-	aph, arm, fosA, blaOXA-50,rsmA, qnrVC,	PDC-288		Insertion, frameshift		S209R, G71E	-	Frameshift	-	I186V S1041E, V1042A	-	R21H, D56G	A49V, R76Q, H310R, S330A, P383S, A384V	T87S, A155T, E257Q,V660I, N669D, S685G, I703V, S845A, S915A, I982V, K1031R, S1040T	Q267R, T376S	V2A, T49S, A95T, A170G	L138R, T17S	16	≥32	≥64	≥16	≥16	≥128	≥4	≥8	≥64	≥16	≤0.5	Non-susceptible	Non-susceptible	Non-susceptible	Non-susceptible	Non-susceptible	Non-susceptible	Susceptible
19C49-2	SAMN28697235	SRR19860412	SRP372604	PRJNA832853	773	Sputum	Guangzhou, CHINA	2019-10-29	MDR(CRPA)	exoU+	aph, arm, fosA, blaOXA-50,rsmA,	PDC-385	10			S209R, G71E	-	V126E	-	-	-	-	E251Q, A262E, A277T, H310R, S330A,P383S,A384V	T87S, S845A,	-	Q89H	-	≥64	≥32	≥64	≥16	≥16	≥128	≥4	≥8	4	4	≤0.5	Non-susceptible	Non-susceptible	Non-susceptible	Non-susceptible	Non-susceptible	Susceptible	Susceptible
19C50	SAMN27923570	SRR18959492	SRP372604	PRJNA832853	316	Sputum	Guangzhou, CHINA	2019-10-30	XDR(CRPA)	exoU+	aph, arm, fosA, blaOXA-50,rsmA, aac,aadA, arr, blaOXA-10, blaVIM, dfrB1,sul1,	PDC-36		Insertion, frameshift		S209R, G71E	-	V126E,	-	S1041E, V1042A	-	-	A31V, R76Q, H310R, S330A, P383S	A647V,S845A	-	R36Q, P59A	-	≥64	≥32	32	≥16	≥16	≥128	≥4	≥8	≥64	≥16	≤0.5	Non-susceptible	Non-susceptible	Non-susceptible	Non-susceptible	Non-susceptible	Non-susceptible	Susceptible
19C53	SAMN27923572	SRR18959494	SRP372604	PRJNA832853	274	Bronchoalveolar lavage fluid (BALF)	Guangzhou, CHINA	2019-11-05	MDR	exoS+	aph, arm, fosA, blaOXA-50,rsmA,	PDC-24	24			S209R, G71E	E141K	-	-	-	-	-	-	E257Q, A536S, S845A,	D68G, M69A	-	-	8	16	≥64	1	1	32	2	≥8	≤2	≤1	1	Non-susceptible	Non-susceptible	Susceptible	Non-susceptible	Non-susceptible	Susceptible	Susceptible
19C54	SAMN27923573	SRR18959495	SRP372604	PRJNA832853	357	Sputum	Guangzhou, CHINA	2019-11-12	Non-MDR(CRPA)	exoU+	aph, arm, fosA, blaOXA-50,rsmA,	PDC-11	30		V297*	S209R, G71E	-	Q55*	-	S1041E, V1042A	-	-	E251Q, A262E, A277T, H310R, S330A,P383S,A384V	T87S, S845A,	A260V	Q89H	L138R	2	8	8	≥16	≥16	16	0.5	2	≤2	≤1	2	Susceptible	Susceptible	Non-susceptible	Susceptible	Non-susceptible	Susceptible	Susceptible
19C55	SAMN27923574	SRR18959496	SRP372604	PRJNA832853	-	Sputum	Guangzhou, CHINA	2019-11-07	Non-MDR(CRPA)	exoS+	aph, arm, fosA, blaOXA-50,rsmA,	PDC-58		Insertion, frameshift		S209R, G71E	-	-	-	-	-	-	R76Q, H310R, S330A, P383S	A536S, P829H, S845A	D68G, M69A	-	-	2	2	4	8	1	8	≤0.25	≤0.12	≤2	≤1	≤0.5	Susceptible	Susceptible	Non-susceptible	Susceptible	Susceptible	Susceptible	Susceptible
19C56	SAMN27923575	SRR18959498	SRP372604	PRJNA832853	292	Bronchoalveolar lavage fluid (BALF)	Guangzhou, CHINA	2019-11-25	XDR(CRPA)	exoS+	aph, arm, fosA, blaOXA-50,rsmA, aac,aadA, blaIMP-45blaOXA-10, sul1,	PDC-45		Insertion, frameshift		G71E	-	-	-	G919D	-	-	I10V	E257Q, S845A, S858A,I960L	D68G, M69A	-	Q134*	≥64	≥32	16	≥16	≥16	32	≥4	≥8	4	≥16	≤0.5	Non-susceptible	Non-susceptible	Non-susceptible	Non-susceptible	Non-susceptible	Non-susceptible	Susceptible
19C57	SAMN27923576	SRR18959499	SRP372604	PRJNA832853	253	Sputum	Guangzhou, CHINA	2019-11-29	MDR(CRPA)	exoU+	aph, arm, fosA, blaOXA-50,rsmA,	PDC-34	10		W277*	S209R, G71E	-	V126E	-	-	-	R21H, D56G	P47S, R76Q, H310R, S330A, P383S, A384V	T87S, A155T, E257Q,V660I, N669D, S685G, I703V, S845A, S915A, I982V, K1031R, S1040T	D68G, M69A	R36Q	Insertion	≥64	16	16	8	≥16	≥128	2	≥8	≤2	≤1	≤0.5	Non-susceptible	Non-susceptible	Non-susceptible	Non-susceptible	Non-susceptible	Susceptible	Susceptible
19C58	SAMN27923577	SRR18959500	SRP372604	PRJNA832853	16	Sputum	Guangzhou, CHINA	2019-11-28	XDR(CRPA)	exoS+	aph, arm, fosA, blaOXA-50,rsmA, aac,blaCTX-M-13blaOXA-1, catB3, sul1,	PDC-24	24			S209R, G71E	-	V126E	-	-	-	-	-	E257Q	M69V	-	-	2	≥32	32	4	1	≥128	2	≥8	4	≥16	≤0.5	Non-susceptible	Non-susceptible	Non-susceptible	Non-susceptible	Non-susceptible	Non-susceptible	Susceptible
19C60	SAMN27923578	SRR18959501	SRP372604	PRJNA832853	385	Sputum	Guangzhou, CHINA	2019-11-29	MDR(CRPA)	exoS+	aph, arm, fosA, blaOXA-50,rsmA,	PDC-60		Deletion		S209R, G71E	-	V126E	-	I186V, E429D	-	-	H310R, S330A, P383S,	E257Q, S845A, S858A	D68G, M69A	-	-	32	16	16	≥16	8	≥128	0.5	1	≤2	≤1	≤0.5	Non-susceptible	Non-susceptible	Non-susceptible	Non-susceptible	Susceptible	Susceptible	Susceptible
19C61	SAMN27923579	SRR18959502	SRP372604	PRJNA832853	2211	Sputum	Guangzhou, CHINA	2019-12-07	Non-MDR(CRPA)	exoS-/exoU-	aph, blaOXA-50,rsmA,	PDC-342	34		W277*	-	E120D , M157L, D187A	C30R, R114C, V126E	Y120F	S205A, N248K,G583T A707S	K196R	-	-	33mutations	-	-	K131R	2	8	8	≥16	8	16	≤0.25	0.5	≤2	≤1	≤0.5	Susceptible	Susceptible	Non-susceptible	Susceptible	Susceptible	Susceptible	Susceptible
19C63	SAMN27923580	SRR18959503	SRP372604	PRJNA832853	381	Sputum	Guangzhou, CHINA	2019-12-09	XDR(CRPA)	exoS+	aph, arm, fosA, blaOXA-50,rsmA, aac,arr, blaIMP-45blaOXA-1, qnrVC, catB3, dfrA, sul1,	PDC-14	29			A186T, G71E	-	-	D373E	-	V72L	-	-	E257Q	M69V	-	-	≥64	≥32	≥64	2	≥16	≥128	≥4	≥8	≥64	≥16	≤0.5	Non-susceptible	Non-susceptible	Non-susceptible	Non-susceptible	Non-susceptible	Non-susceptible	Susceptible
19C64	SAMN27923581	SRR18959504	SRP372604	PRJNA832853	611	Sputum	Guangzhou, CHINA	2019-12-14	MDR(CRPA)	exoS+	aph, arm, fosA, blaOXA-50,rsmA,	PDC-60		Insertion, frameshift		S209R, G71E	-	T130P	-	-	-	-	I34M, R76Q,H310R, S330A, E347K, P383S	E257Q, S845A, K1031R	Q267R	-	L138R	≥64	16	≥64	≥16	≥16	≥128	1	4	≤2	≤1	≤0.5	Non-susceptible	Non-susceptible	Non-susceptible	Non-susceptible	Non-susceptible	Susceptible	Susceptible
19C65	SAMN27923582	SRR18959505	SRP372604	PRJNA832853	980	Sputum	Guangzhou, CHINA	2019-12-17	MDR(CRPA)	exoS+	aph, arm, fosA, blaOXA-50,rsmA,	PDC-445		Insertion, frameshift		S209R, G71E	-	Q90*	A172V D373E	-	V72L	-	G8R, A49V	E257Q, S845A, S858A	D68G, M69A	-	-	≥64	≥32	≥64	≥16	≥16	≥128	≥4	≥8	≤2	≤1	≤0.5	Non-susceptible	Non-susceptible	Non-susceptible	Non-susceptible	Non-susceptible	Susceptible	Susceptible
19C67	SAMN27923583	SRR18959506	SRP372604	PRJNA832853	357	Sputum	Guangzhou, CHINA	2019-12-25	XDR(CRPA)	exoU+	aph, arm, fosA, blaOXA-50,rsmA, aac,ant, aadA, blaCARB-3,cmlA,dfrA, sul1, tet,	PDC-11		Insertion, frameshift		S209R, G71E	-	V126E	-	S1041E, V1042A	-	-	E251Q, A262E, A277T, H310R, S330A,P383S,A384V	T87S, S845A,	A260V	Q89H	Deletion (4 aa)	≥64	≥32	≥64	≥16	≥16	32	≥4	≥8	4	≥16	≤0.5	Non-susceptible	Non-susceptible	Non-susceptible	Non-susceptible	Non-susceptible	Non-susceptible	Susceptible
19C69	SAMN27923584	SRR18959507	SRP372604	PRJNA832853	244	Hydrothorax	Guangzhou, CHINA	2019-02-22	MDR(CRPA)	exoS+	aph, arm, fosA, blaOXA-50,rsmA,	PDC-423		Insertion, frameshift		-	insertion	-	-	-	-	-	R76Q, H310R, S330A, P383S	S845A	D68G, M69A	-	Insertion	32	16	≥64	≥16	≥16	≥128	≥4	≥8	4	≤1	≤0.5	Non-susceptible	Non-susceptible	Non-susceptible	Non-susceptible	Non-susceptible	Susceptible	Susceptible
19C70	SAMN27923585	SRR18959509	SRP372604	PRJNA832853	1021	Bile	Guangzhou, CHINA	2019-06-12	MDR	exoS-/exoU-	aph, arm, fosA, blaOXA-50,rsmA,	PDC-137	9			S209R, G71E	-	V126E,	-	I186V,S1041E, V1042A	-	R21H,	P47S, R76Q, H310R, S330A, P383S, A384V	T87S, A155T, E257Q, V434A, G511S, V660I, N669D, S685G, I703V, S845A, S915A, I982V, K1031R, S1040T, G1042R	D68G, M69A, Y201H, T376S	V2A, A95T	L138R	32	16	16	2	0.5	32	1	2	≤2	≤1	≤0.5	Non-susceptible	Non-susceptible	Susceptible	Non-susceptible	Non-susceptible	Susceptible	Susceptible
19C71	SAMN27923586	SRR18959510	SRP372604	PRJNA832853	2326	Secretions	Guangzhou, CHINA	2019-08-09	MDR(CRPA)	exoU+	aph, arm, fosA, blaOXA-50,rsmA,	PDC-30	30			S209R, G71E	-	V126E	-	-	D448N	-	H310R, S313G, S330A, P383S,	S845A, K1031R	P100L	-	L138R	32	16	32	8	8	32	2	≥8	16	2	≤0.5	Non-susceptible	Non-susceptible	Non-susceptible	Non-susceptible	Non-susceptible	Susceptible	Susceptible
19C72	SAMN27923587	SRR18959511	SRP372604	PRJNA832853	-	Hydrothorax	Guangzhou, CHINA	2019-10-09	MDR(CRPA)	exoS+	aph, arm, fosA, blaOXA-50,rsmA,	PDC-58	30		Y259*	A186T, G71E	-	-	-	-	-	-	S330A	S845A	D68G, M69A	-	-	≥64	16	16	≥16	≥16	8	≤0.25	1	≤2	≤1	≤0.5	Non-susceptible	Non-susceptible	Non-susceptible	Susceptible	Susceptible	Susceptible	Susceptible
20C01	SAMN27923588	SRR18959512	SRP372604	PRJNA832853	108	Sputum	Guangzhou, CHINA	2019-12-31	MDR(CRPA)	exoS+	aph, arm, fosA, blaOXA-50,rsmA,	PDC-71		Insertion, frameshift		S209R, G71E	-	R70Q	-	-	-	-	R76Q, H310R, S330A, P383S	E257Q, S845A, S858A	-	-	-	≥64	16	≥64	≥16	≥16	≥128	0.5	≥8	≤2	≤1	≤0.5	Non-susceptible	Non-susceptible	Non-susceptible	Non-susceptible	Non-susceptible	Susceptible	Susceptible
20C06	SAMN27923589	SRR18959533	SRP372604	PRJNA832853	569	Sputum	Guangzhou, CHINA	2020-01-14	MDR(CRPA)	exoS+	aph, arm, fosA, blaOXA-50,rsmA,	PDC-53	25		H418*	S209R, G71E	-	Frameshift	-	-	-	R82L	S330A	E257Q, S845A, S858A	D68G, M69A	-	-	32	8	≥64	≥16	≥16	32	≥4	≥8	≤2	≤1	≤0.5	Non-susceptible	Non-susceptible	Non-susceptible	Non-susceptible	Non-susceptible	Susceptible	Susceptible
20C08	SAMN27923590	SRR18959534	SRP372604	PRJNA832853	1743	Sputum	Guangzhou, CHINA	2020-01-20	MDR(CRPA)	exoS+	aph, arm, fosA, blaOXA-50,rsmA,	PDC-452	25		Q340*	G71E	-	-	-	-	-	-	H310R, S330A, P383S,	E257Q, S845A, S858A	D68G, M69A	-	-	≥64	16	32	≥16	≥16	≥128	0.5	4	≤2	≤1	≤0.5	Non-susceptible	Non-susceptible	Non-susceptible	Non-susceptible	Non-susceptible	Susceptible	Susceptible
20C09	SAMN27923591	SRR18959535	SRP372604	PRJNA832853	-	Sputum	Guangzhou, CHINA	2020-02-04	MDR(CRPA)	exoS+	aph, arm, fosA, blaOXA-50,rsmA,	PDC-452	25			G71E	-	L102P	-	-	-	-	H310R, S330A, P383S,	E257Q, S845A, S858A	D68G, M69A	-	-	32	16	≥64	≥16	≥16	≥128	≥4	≥8	16	≤1	≤0.5	Non-susceptible	Non-susceptible	Non-susceptible	Non-susceptible	Non-susceptible	Susceptible	Susceptible
20C10	SAMN27923592	SRR18959536	SRP372604	PRJNA832853	-	Sputum	Guangzhou, CHINA	2020-02-05	MDR(CRPA)	exoS+	aph, arm, fosA, blaOXA-50,rsmA,	PDC-452	25			G71E	-	L102P	-	-	-	-	H310R, S330A, P383S,	E257Q, S845A, S858A	D68G, M69A	-	-	≥64	16	32	≥16	8	≥128	0.5	4	≤2	≤1	≤0.5	Non-susceptible	Non-susceptible	Non-susceptible	Non-susceptible	Non-susceptible	Susceptible	Susceptible
20C12	SAMN27923593	SRR18959537	SRP372604	PRJNA832853	261	Sputum	Guangzhou, CHINA	2020-02-29	MDR(CRPA)	exoS+	aph, arm, fosA, blaOXA-50,rsmA,	PDC-442		Deletion		G71E	-	V126E	-	-	-	-	-	E257Q, S845A, K1031R	D68G, M69A	-	-	32	16	≥64	≥16	4	≥128	≤0.25	1	≤2	≤1	≤0.5	Non-susceptible	Non-susceptible	Non-susceptible	Non-susceptible	Susceptible	Susceptible	Susceptible
20C13	SAMN27923594	SRR18959538	SRP372604	PRJNA832853	-	Sputum	Guangzhou, CHINA	2020-03-05	MDR(CRPA)	exoS+	aph, arm, fosA, blaOXA-50,rsmA,	PDC-171	24			A186T, G71E	-	V126E	-	-	-	-	S330A	E257Q, I960L	-	-	Insertion	16	16	16	8	2	≥128	2	≥8	≤2	≤1	≤0.5	Non-susceptible	Non-susceptible	Non-susceptible	Non-susceptible	Non-susceptible	Susceptible	Susceptible
20C14	SAMN27923595	SRR18959540	SRP372604	PRJNA832853	-	Urine	Guangzhou, CHINA	2020-03-06	MDR(CRPA)	exoS+	aph, arm, fosA, blaOXA-50,rsmA,	PDC-66	30		Q340*	S209R, G71E	-	A103G,V126E	-	A52V,N248K	-	A30T, A33V, H109Y	R76Q, S157T,D226E, D298A, Q300R, H310R, S313G, S330A, P383S, A384V	V526A, I607V,E650Q, V660I, N669D, S685G, V687L, S845A,S915A, A1039V	-	N3S, E61D. R88H, S171Y	Q103L, L138R, L196I	2	4	16	≥16	8	16	≥4	≥8	16	≤1	≤0.5	Susceptible	Non-susceptible	Non-susceptible	Susceptible	Non-susceptible	Susceptible	Susceptible
20C15	SAMN27923596	SRR18959541	SRP372604	PRJNA832853	381	Sputum	Guangzhou, CHINA	2020-03-09	XDR(CRPA)	exoS+	aph, arm, fosA, blaOXA-50,rsmA, aac,arr, blaIMP-45blaOXA-1, qnrVC, catB3, dfrA, sul1,	PDC-14	29			A186T, G71E	-	-	D373E	-	V72L	-	-	E257Q	M69V	-	-	≥64	≥32	16	2	≥16	≥128	≥4	≥8	≥64	≥16	≤0.5	Non-susceptible	Non-susceptible	Non-susceptible	Non-susceptible	Non-susceptible	Non-susceptible	Susceptible
20C18	SAMN27923597	SRR18959542	SRP372604	PRJNA832853	569	Sputum	Guangzhou, CHINA	2020-03-10	MDR(CRPA)	exoS+	aph, arm, fosA, blaOXA-50,rsmA,	PDC-53	25		H418*	S209R, G71E	-	Frameshift	-	-	-	R82L	S330A	E257Q, S845A, S858A	D68G, M69A	-	-	32	8	≥64	≥16	≥16	32	≥4	≥8	≤2	≤1	≤0.5	Non-susceptible	Non-susceptible	Non-susceptible	Non-susceptible	Non-susceptible	Susceptible	Susceptible
20C19	SAMN27923598	SRR18959543	SRP372604	PRJNA832853	569	Sputum	Guangzhou, CHINA	2020-03-13	MDR(CRPA)	exoS+	aph, arm, fosA, blaOXA-50,rsmA,	PDC-53	25		H418*	S209R, G71E	-	-	-	-	-	R82L	S330A	E257Q, S845A, S858A	D68G, M69A	-	V23G	32	8	32	≥16	4	≥128	2	≥8	8	≤1	≤0.5	Non-susceptible	Non-susceptible	Non-susceptible	Non-susceptible	Non-susceptible	Susceptible	Susceptible
20C20	SAMN27923599	SRR18959544	SRP372604	PRJNA832853	260	Sputum	Guangzhou, CHINA	2020-03-14	MDR(CRPA)	exoS+	aph, arm, fosA, blaOXA-50,rsmA,	PDC-150	24			S209R, G71E	-	Deletion（14-17）	-	-	-	-	R76Q, H310R, S330A, P383S	A536S, S845A	D68G, M69A	-	L138R	32	8	≥64	8	4	32	≥4	≥8	≤2	≤1	≤0.5	Non-susceptible	Non-susceptible	Non-susceptible	Non-susceptible	Non-susceptible	Susceptible	Susceptible
20C21	SAMN27923600	SRR18959545	SRP372604	PRJNA832853	381	Sputum	Guangzhou, CHINA	2020-03-16	XDR(CRPA)	exoS+	aph, arm, fosA, blaOXA-50,rsmA, aac,arr, blaIMP-45blaOXA-1, qnrVC, catB3, dfrA, sul1,	PDC-14		Insertion, frameshift		A186T, G71E	-	V126E	D373E	-	V72L,D448N	-	I34M, R76Q, D314N, S330A, P383S	E257Q	M69V	-	-	≥64	≥32	16	≥16	≥16	≥128	≥4	≥8	≥64	≥16	≤0.5	Non-susceptible	Non-susceptible	Non-susceptible	Non-susceptible	Non-susceptible	Non-susceptible	Susceptible
20C23	SAMN27923601	SRR18959546	SRP372604	PRJNA832853	207	Sputum	Guangzhou, CHINA	2020-03-20	XDR(CRPA)	exoU+	aph, arm, fosA, blaOXA-50,rsmA, aac,arr, blaIMP-45blaOXA-14, qnrVC, catB3, sul1,	PDC-30		Insertion, frameshift		S209R, G71E	-	V126E	-	-	-	-	H310R, S313G, S330A, P383S,	S845A, K1031R	-	-	C63R, L138R	≥64	≥32	32	2	≥16	≥128	2	≥8	≥64	≥16	≤0.5	Non-susceptible	Non-susceptible	Non-susceptible	Non-susceptible	Non-susceptible	Non-susceptible	Susceptible
20C24	SAMN28697236	SRR19860411	SRP372604	PRJNA832853	1655	Sputum	Guangzhou, CHINA	2020-03-21	MDR(CRPA)	exoS+	aph, arm, fosA, blaOXA-50,rsmA,	PDC-45		Insertion, frameshift		S209R, G71E	-	Frameshift	Q192*	-	-	-	-	S845A	-	Q89H	-	2	8	4	≥16	≥16	≥128	≤0.25	1	32	2	≤0.5	Susceptible	Susceptible	Non-susceptible	Non-susceptible	Susceptible	Non-susceptible	Susceptible
20C25	SAMN27923602	SRR18959547	SRP372604	PRJNA832853	207	Sputum	Guangzhou, CHINA	2020-03-23	MDR(CRPA)	exoU+	aph, arm, fosA, blaOXA-50,rsmA,	PDC-30		Insertion, frameshift		S209R, G71E	-	V126E	-	-	-	-	H310R, S313G, S330A, P383S,	S845A, K1031R	-	-	C63R, L138R	2	8	16	≥16	≥16	16	0.5	4	4	≤1	≤0.5	Susceptible	Non-susceptible	Non-susceptible	Susceptible	Non-susceptible	Susceptible	Susceptible
20C26	SAMN27923603	SRR18959548	SRP372604	PRJNA832853	-	Sputum	Guangzhou, CHINA	2020-03-31	MDR	exoS+	aph, arm, fosA, blaOXA-50,rsmA,	PDC-192		Insertion, frameshift		G71E	-	-	插入断裂	-	A261T, D448N	R21H, R47Q，D56G	R76Q, H310R, S330A, P383S, A384V	P9A, T87S, A155T, E257Q, S845A,L1027V	D68G, M69A	-	-	8	8	32	≤0.25	1	64	≥4	≥8	4	≤1	≤0.5	Susceptible	Non-susceptible	Susceptible	Non-susceptible	Non-susceptible	Susceptible	Susceptible
20C27	SAMN27923604	SRR18959549	SRP372604	PRJNA832853	-	Sputum	Guangzhou, CHINA	2020-04-01	MDR(CRPA)	exoU+	aph, arm, fosA, blaOXA-50,rsmA,	PDC-457		Insertion, frameshift		S209R, G71E	-	A110T, V126E	-	-	-	-	H310R, S330A, E347K, P383S,	S845A	D68G, M69A, Q267R, L81I, D151H, A152T,T376S,K413M	V2A, T49S, A95T, A170G	-	2	8	≥64	≥16	≥16	16	0.5	4	≤2	2	≤0.5	Susceptible	Non-susceptible	Non-susceptible	Susceptible	Non-susceptible	Susceptible	Susceptible
20C28	SAMN27923605	SRR18959551	SRP372604	PRJNA832853	408	Sputum	Guangzhou, CHINA	2020-04-07	MDR(CRPA)	exoS+	aph, arm, fosA, blaOXA-50,rsmA,	PDC-17	30		W277*	S209R, G71E	-	-	-	-	-	T172P	S330A	S845A	M69V, Q267R	-	Insertion	32	1	4	4	4	≤4	2	≥8	4	≤1	≤0.5	Non-susceptible	Susceptible	Non-susceptible	Susceptible	Non-susceptible	Susceptible	Susceptible
20C29	SAMN27923606	SRR18959552	SRP372604	PRJNA832853	769	Sputum	Guangzhou, CHINA	2020-04-25	MDR(CRPA)	exoS+	aph, arm, fosA, blaOXA-50,rsmA,	PDC-430		Insertion, frameshift		G71E	-	-	-	-	-	-	S330A	E257Q, S845A, S858A	M69V, Q267R	-	Insertion	32	16	32	≥16	≥16	≥128	≥4	≥8	8	≤1	≤0.5	Non-susceptible	Non-susceptible	Non-susceptible	Non-susceptible	Non-susceptible	Susceptible	Susceptible
20C30	SAMN27923607	SRR18959413	SRP372604	PRJNA832853	-	Sputum	Guangzhou, CHINA	2020-05-02	MDR(CRPA)	exoS+	aph, arm, fosA, blaOXA-50,rsmA,	PDC-71		Insertion, frameshift		S209R, G71E	-	-	-	N254D,Y771* S1041E, V1042A	-	-	S330A	E257Q, S845A, S858A	D68G, M69A	-	Q134*	32	8	≥64	≥16	≥16	≥128	≥4	≥8	8	≤1	≤0.5	Non-susceptible	Non-susceptible	Non-susceptible	Non-susceptible	Non-susceptible	Susceptible	Susceptible
20C31	SAMN27923608	SRR18959414	SRP372604	PRJNA832853	569	Sputum	Guangzhou, CHINA	2020-05-07	MDR(CRPA)	exoS+	aph, arm, fosA, blaOXA-50,rsmA,	PDC-53	25		H418*	S209R, G71E	-	Frameshift	-	-	-	R82L	S330A	E257Q, S845A, S858A	D68G, M69A	-	V23G	32	8	≥64	≥16	≥16	≥128	≥4	≥8	8	≤1	≤0.5	Non-susceptible	Non-susceptible	Non-susceptible	Non-susceptible	Non-susceptible	Susceptible	Susceptible
20C32	SAMN27923609	SRR18959415	SRP372604	PRJNA832853	179	Bronchoalveolar lavage fluid (BALF)	Guangzhou, CHINA	2020-05-12	MDR(CRPA)	exoS+	aph, arm, fosA, blaOXA-50,rsmA,	PDC-442		Insertion, frameshift		S209R, G71E	-	Frameshift	A330T	-	-	-	-	V267I, A566T,V605A,S845A,	D68G, M69A, Q267R	-	-	16	8	≥64	≥16	≥16	32	1	4	≤2	≤1	≤0.5	Non-susceptible	Non-susceptible	Non-susceptible	Non-susceptible	Non-susceptible	Susceptible	Susceptible
20C33	SAMN27923610	SRR18959416	SRP372604	PRJNA832853	508	Sputum	Guangzhou, CHINA	2020-05-30	XDR(CRPA)	exoS+	aph, arm, fosA, blaOXA-50,rsmA,	PDC-442		Deletion		-	-	-	-	-	-	-	S330A	E257Q, S845A, S858A	M69V	-	-	≥64	16	≥64	≥16	8	≥128	2	4	32	≤1	≤0.5	Non-susceptible	Non-susceptible	Non-susceptible	Non-susceptible	Non-susceptible	Non-susceptible	Susceptible
20C34	SAMN28697237	SRR19860502	SRP372604	PRJNA832853	-	Sputum	Guangzhou, CHINA	2020-06-02	MDR(CRPA)	exoS+	aph, arm, fosA, blaOXA-50,rsmA,	PDC-66	30			G71E	-	A103G,V126E	2 amino acid deletion, E271K	N248K	-	H109Y	A31V, R76Q, S157T, D226E, D298A, Q300R,H310R, S313G, S330A, P383S, A384V	V526A, I607V,E650Q, V660I, N669D, S685G, V687L,S845A, S915A,H953N A1039V	-	N3S, E61D. R88H, S171Y	R45C, L138R, L196I	≥64	16	32	≥16	8	≥128	2	4	4	≤1	≤0.5	Non-susceptible	Non-susceptible	Non-susceptible	Non-susceptible	Non-susceptible	Susceptible	Susceptible
20C36	SAMN27923611	SRR18959417	SRP372604	PRJNA832853	360	Sputum	Guangzhou, CHINA	2020-06-15	MDR(CRPA)	exoS+	aph, arm, fosA, blaOXA-50,rsmA,	PDC-430		Insertion, frameshift		S209R, G71E	Q114*	-	-	-	A261T	-	S330A	E257Q, S845A, S858A	-	-	P99L, L174Q	32	16	≥64	≥16	≥16	≥128	2	≥8	16	≤1	≤0.5	Non-susceptible	Non-susceptible	Non-susceptible	Non-susceptible	Non-susceptible	Susceptible	Susceptible
20C37	SAMN27923612	SRR18959420	SRP372604	PRJNA832853	1655	Sputum	Guangzhou, CHINA	2020-06-19	MDR(CRPA)	exoS+	aph, arm, fosA, blaOXA-50,rsmA,	PDC-45		Insertion, frameshift		S209R, G71E	-	Frameshift	Q192*	-	-	-	-	S845A	-	Q89H	D155G	8	8	≥64	≥16	≥16	≥128	2	≥8	4	≤1	≤0.5	Susceptible	Non-susceptible	Non-susceptible	Non-susceptible	Non-susceptible	Susceptible	Susceptible
20C38	SAMN27923613	SRR18959431	SRP372604	PRJNA832853	1966	Sputum	Guangzhou, CHINA	2020-06-28	MDR(CRPA)	exoS+	aph, arm, fosA, blaOXA-50,rsmA,	PDC-71	1			S209R, G71E	-	G101E	-	-	-	-	S330A	E257Q, S845A, S858A	D68G, M69A	-	-	2	8	16	≥16	≥16	32	0.5	2	≤2	≤1	≤0.5	Susceptible	Non-susceptible	Non-susceptible	Non-susceptible	Non-susceptible	Susceptible	Susceptible
20C39	SAMN27923614	SRR18959443	SRP372604	PRJNA832853	3070	Sputum	Guangzhou, CHINA	2020-07-06	MDR(CRPA)	exoU+	aph, arm, fosA, blaOXA-50,rsmA,	PDC-274		Insertion, frameshift		S209R, G71E	-	Insertion, frameshift	V286I	I186V	-	R21H, D56G	R76Q, H310R, S330A, S341A, P383S, A384V	T87S, A155T, E257Q,V660I, N669D, S685G, I703V, S845A, S915A, I982V, K1031R, S1040T	D68G, M69A, T376S	-	L138R	2	8	16	≥16	≥16	32	0.5	2	≤2	≤1	≤0.5	Susceptible	Non-susceptible	Non-susceptible	Non-susceptible	Non-susceptible	Susceptible	Susceptible
20C40	SAMN27923615	SRR18959486	SRP372604	PRJNA832853	1338	Sputum	Guangzhou, CHINA	2020-07-10	XDR(CRPA)	exoS+	aph, arm, fosA, blaOXA-50,rsmA, ant, blaCARB-3,blaPER-1, sul1,	PDC-423	1		Q158*	-	-	-	-	-	-	-	R76Q, H310R, S330A, P383S	S845A	D68G, M69A	-	Insertion	≥64	16	≥64	8	≥16	≥128	≥4	≥8	32	2	≤0.5	Non-susceptible	Non-susceptible	Non-susceptible	Non-susceptible	Non-susceptible	Non-susceptible	Susceptible
20C42	SAMN27923616	SRR18959497	SRP372604	PRJNA832853	-	Sputum	Guangzhou, CHINA	2020-08-06	XDR(CRPA)	exoS+	aph, arm, blaOXA-50,rsmA, aac,blaCTX-M-13blaOXA-1, catB3, sul1,	PDC-129		Deletion，frameshift		S209R, G71E	T188A	-	Partial amino acid deletion	-	-	-	H310R, S330A, P383S,	E257Q, S845A, S858A	D68G, M69A	-	Insertion	32	≥32	16	≥16	≥16	≥128	≥4	≥8	16	≥16	1	Non-susceptible	Non-susceptible	Non-susceptible	Non-susceptible	Non-susceptible	Non-susceptible	Susceptible
20C43	SAMN27923617	SRR18959508	SRP372604	PRJNA832853	-	Sputum	Guangzhou, CHINA	2020-08-20	XDR(CRPA)	exoS+	aph, arm, fosA, blaOXA-50,rsmA, aac,blaCTX-M-13blaOXA-1, catB3, sul1,	PDC-39		Deletion，frameshift		S209R, G71E	T188A	-	-	-	-	-	H310R, S330A, P383S,	E257Q, S845A, S858A	D68G, M69A	-	-	≥64	≥32	16	≥16	≥16	≥128	≥4	≥8	≤2	≥16	≤0.5	Non-susceptible	Non-susceptible	Non-susceptible	Non-susceptible	Non-susceptible	Non-susceptible	Susceptible
20C44	SAMN27923618	SRR18959539	SRP372604	PRJNA832853	-	Sputum	Guangzhou, CHINA	2020-09-17	MDR(CRPA)	exoS+	aph, arm, fosA, blaOXA-50,rsmA,	PDC-131		Insertion, frameshift		A186T, G71E	-	V126E	-	-	-	-	A262E, H310R, S330A	A761T, I960L	D68G, M69A	-	-	32	16	32	≥16	≥16	≥128	≥4	≥8	≤2	≤1	≤0.5	Non-susceptible	Non-susceptible	Non-susceptible	Non-susceptible	Non-susceptible	Susceptible	Susceptible
20C45	SAMN27923619	SRR18959550	SRP372604	PRJNA832853	-	Sputum	Guangzhou, CHINA	2020-09-17	MDR(CRPA)	exoS+	aph, arm, fosA, blaOXA-50,rsmA, aadA, arr, qnrVC, cmlA,dfrA, tet,	PDC-60		Insertion, frameshift		S209R, G71E	-	-	-	-	-	-	H310R, S330A, P383S,	E257Q, S845A, S858A	M69V, Q267R	-	-	32	16	32	≥16	≥16	≥128	2	≥8	≤2	≤1	≤0.5	Non-susceptible	Non-susceptible	Non-susceptible	Non-susceptible	Non-susceptible	Susceptible	Susceptible
20C46	SAMN27923620	SRR18959561	SRP372604	PRJNA832853	1129	Sputum	Guangzhou, CHINA	2020-09-15	XDR(CRPA)	exoS+	aph, arm, fosA, blaOXA-50,rsmA, aac,arr, blaIMP-45blaOXA-1, qnrVC, catB3, dfrA,	PDC-445		Insertion, frameshift		S209R, G71E	-	-	-	-	-	-	S330A	E257Q, S845A, S858A	A14V,Q267R	-	-	≥64	≥32	16	≥16	8	≥128	0.5	≤0.12	≥64	4	4	Non-susceptible	Non-susceptible	Non-susceptible	Non-susceptible	Susceptible	Non-susceptible	Non-susceptible
20C47	SAMN27923621	SRR18959572	SRP372604	PRJNA832853	-	Bronchoalveolar lavage fluid (BALF)	Guangzhou, CHINA	2020-09-22	MDR(CRPA)	exoS+	aph, arm, fosA, blaOXA-50,rsmA,	PDC-370	25		H418*	S209R, G71E	-	V126E,	-	Q68*, S756N	-	D56G	A262E, S330A, P383S	E257Q,S845A, S858A.A959V	D68G, M69A, L81I, A152T, K366Q	R36Q, P172-, *173-	C63R, L138R	4	8	16	≥16	≥16	64	2	4	≥64	8	1	Susceptible	Non-susceptible	Non-susceptible	Non-susceptible	Non-susceptible	Non-susceptible	Susceptible
20C48	SAMN27923622	SRR18959583	SRP372604	PRJNA832853	389	Sputum	Guangzhou, CHINA	2020-09-30	MDR(CRPA)	exoS+	aph, arm, fosA, blaOXA-50,rsmA,	PDC-434		Insertion, frameshift		A186T, G71E	-	-	-	-	-	-	E26A, H310R, S330A, P383S	E257Q, S845A, S858A	M69V	-	-	2	8	16	≥16	≥16	64	≤0.25	4	4	≤1	≤0.5	Susceptible	Non-susceptible	Non-susceptible	Non-susceptible	Non-susceptible	Susceptible	Susceptible
20C49	SAMN27923623	SRR18959594	SRP372604	PRJNA832853	253	Sputum	Guangzhou, CHINA	2020-10-03	MDR(CRPA)	exoS-/exoU-	aph, arm, fosA, blaOXA-50,rsmA, aadA, sul1,	PDC-34	9			S209R, G71E	-	V126E	-	-	-	R21H, D56G	P47S, R76Q, H310R, S330A, P383S, A384V	T87S, A155T, E257Q,V660I, N669D, S685G, I703V, S845A, S915A, I982V, K1031R, S1040T	D68G, M69A	R36Q	L138R	2	8	≥64	8	≥16	8	0.5	2	≤2	≤1	≤0.5	Susceptible	Non-susceptible	Non-susceptible	Susceptible	Non-susceptible	Susceptible	Susceptible
20C50	SAMN27923624	SRR18959523	SRP372604	PRJNA832853	270	Sputum	Guangzhou, CHINA	2020-10-24	MDR(CRPA)	exoS+	aph, arm, fosA, blaOXA-50,rsmA,	PDC-442		Insertion, frameshift		S209R, G71E	D187H	Insertion, frameshift	-	-	-	-	-	E257Q, V384L, S845A, K1031R	D35H M69V	-	-	2	16	≥64	8	≥16	8	0.5	2	≤2	≤1	≤0.5	Non-susceptible	Non-susceptible	Non-susceptible	Susceptible	Non-susceptible	Susceptible	Susceptible
b1	SAMN28697238	SRR19860501	SRP372604	PRJNA832853	162	Sputum	Guangzhou, CHINA	2018-05-17	MDR(CRPA)	exoS+	aph, arm, fosA, blaOXA-50,rsmA,	PDC-424	3			S209R, G71E	-	-	-	-	-	-	S330A	E257Q, S845A	M69V, Q267R	-	-	2	4	4	8	4	32	1	4	≤2	≤1	≤0.5	Susceptible	Susceptible	Non-susceptible	Non-susceptible	Non-susceptible	Susceptible	Susceptible
b10	SAMN28697239	SRR19860427	SRP372604	PRJNA832853	611	Sputum	Guangzhou, CHINA	2018-02-25	Non-MDR(CRPA)	exoS+	aph, arm, fosA, blaOXA-50,rsmA,	PDC-60		Insertion, frameshift		-	-	-	-	-	-	-	I34M, R76Q,H310R, S330A, E347K, P383S	E257Q, S845A, K1031R	Q267R	-	K131R	2	4	4	≥16	2	8	≥4	≥8	4	≤1	≤0.5	Susceptible	Susceptible	Non-susceptible	Susceptible	Non-susceptible	Susceptible	Susceptible
b100	SAMN28697240	SRR19860426	SRP372604	PRJNA832853	313	Urine	Guangzhou, CHINA	2020-09-20	MDR(CRPA)	exoU+	aph, arm, fosA, blaOXA-50,rsmA,	PDC-37	30			S209R, G71E	-	V126E	-	-	D448N	-	S330A	断裂	-	-	R65H	8	16	8	≥16	4	16	1	2	32	4	≤0.5	Non-susceptible	Susceptible	Non-susceptible	Susceptible	Non-susceptible	Non-susceptible	Susceptible
b101	SAMN28697241	SRR19860425	SRP372604	PRJNA832853	527	Sputum	Guangzhou, CHINA	2020-06-18	MDR(CRPA)	exoS+	aph, arm, fosA, blaOXA-50,rsmA,	PDC-171	25		Y73*	G71E	N130S	-	-	-	-	-	S330A	E257Q, S845A, S858A	M69V	-	-	8	16	32	≥16	≥16	32	1	4	16	≤1	≤0.5	Non-susceptible	Non-susceptible	Non-susceptible	Non-susceptible	Non-susceptible	Susceptible	Susceptible
b102	SAMN28697242	SRR19860424	SRP372604	PRJNA832853	1705	Sputum	Guangzhou, CHINA	2020-09-17	Non-MDR(CRPA)	exoS+	aph, arm, fosA, blaOXA-50,rsmA,	PDC-71		Insertion, frameshift		S209R, G71E	-	-	-	-	-	-	R76Q, H310R, S330A, P383S	E257Q, S845A, S858A	-	D139E	-	2	2	4	≥16	8	8	≤0.25	1	8	≤1	≤0.5	Susceptible	Susceptible	Non-susceptible	Susceptible	Susceptible	Susceptible	Susceptible
b103	SAMN28697243	SRR19860422	SRP372604	PRJNA832853	782	Sputum	Guangzhou, CHINA	2020-06-30	MDR(CRPA)	exoS+	aph, arm, fosA, blaOXA-50,rsmA,	PDC-97	25		W138*	A186T, G71E	-	Frameshift	-	-	-	-	H310R, S313G, S330A, P383S,	E314D, S845A,A959S	M69V, T323S	Q89H	-	≥64	≥32	≥64	≥16	≥16	≥128	≥4	≥8	4	≤1	≤0.5	Non-susceptible	Non-susceptible	Non-susceptible	Non-susceptible	Non-susceptible	Susceptible	Susceptible
b104	SAMN28697244	SRR19860421	SRP372604	PRJNA832853	639	Sputum	Guangzhou, CHINA	2020-07-01	MDR(CRPA)	exoS+	aph, arm, fosA, blaOXA-50,rsmA,	PDC-171	29			S209R, G71E	-	V126E	-	-	-	-	H310R, S330A, P383S,	A536S, S845A	D68G, M69A	-	-	≥64	16	32	≥16	4	64	≤0.25	1	8	≤1	≤0.5	Non-susceptible	Non-susceptible	Non-susceptible	Non-susceptible	Susceptible	Susceptible	Susceptible
b105	SAMN28697245	SRR19860420	SRP372604	PRJNA832853	532	Sputum	Guangzhou, CHINA	2020-07-03	MDR(CRPA)	exoU+	aph, arm, fosA, blaOXA-50,rsmA,	PDC-59		Insertion, frameshift		S209R, G71E	-	V126E	-	-	-	-	E251Q, A262E, A277T, H310R, S330A,P383S,A384V	T87S, S845A,	-	Q89H	-	16	8	32	≥16	≥16	32	1	4	4	≤1	≤0.5	Non-susceptible	Non-susceptible	Non-susceptible	Non-susceptible	Non-susceptible	Susceptible	Susceptible
b106	SAMN28697246	SRR19860419	SRP372604	PRJNA832853	532	Sputum	Guangzhou, CHINA	2020-07-12	MDR(CRPA)	exoU+	aph, arm, fosA, blaOXA-50,rsmA,	PDC-59		Insertion, frameshift		-	-	V126E	-	-	-	-	E251Q, A262E, A277T, H310R, S330A,P383S,A384V	T87S, S845A,	-	Q89H	-	2	8	16	≥16	≥16	32	1	2	8	≤1	≤0.5	Susceptible	Non-susceptible	Non-susceptible	Non-susceptible	Non-susceptible	Susceptible	Susceptible
b108	SAMN28697247	SRR19860418	SRP372604	PRJNA832853	316	Sputum	Guangzhou, CHINA	2020-09-17	XDR(CRPA)	exoU+	aph, arm, fosA, blaOXA-50,rsmA,	PDC-36		Insertion, frameshift		S209R, G71E	-	V126E	-	S1041E, V1042A	-	-	A31V, R76Q, H310R, S330A, P383S	A647V,S845A	-	R36Q, P59A	-	32	16	16	≥16	≥16	32	≥4	≥8	≥64	≤1	≤0.5	Non-susceptible	Non-susceptible	Non-susceptible	Non-susceptible	Non-susceptible	Non-susceptible	Susceptible
b109	SAMN28697248	SRR19860417	SRP372604	PRJNA832853	1158	Sputum	Guangzhou, CHINA	2020-08-19	MDR(CRPA)	exoU+	aph, arm, fosA, blaOXA-50,rsmA,	PDC-476		Insertion, frameshift		S209R, G71E	-	V126E	-	-	-	D56G	R76Q, A262E, H310R, S330A, V370A, P383S, A384V	E257Q, S845A, K1031R	-	R36Q	L138R	8	8	32	≥16	≥16	32	1	4	≤2	≤1	≤0.5	Susceptible	Non-susceptible	Non-susceptible	Non-susceptible	Non-susceptible	Susceptible	Susceptible
b11	SAMN28697249	SRR19860416	SRP372604	PRJNA832853	241	Ascitic fluid	Guangzhou, CHINA	2018-02-17	MDR(CRPA)	exoS+	aph, arm, fosA, blaOXA-50,rsmA,	PDC-445	2		Q340*	S209R, G71E	-	-	-	-	-	R21H, D56G,G133S	R76Q, H310R, S330A, P383S, A384V	T87S, A155T, E257Q, I427V, V434A, V660I, N669D, S685G, I703V, S845A, S915A, I982V, K1031R, S1040T	T376S	R36Q, T49S, A95T, A170G	-	≥64	≥32	≥64	≥16	≥16	≥128	1	2	≤2	≤1	≤0.5	Non-susceptible	Non-susceptible	Non-susceptible	Non-susceptible	Non-susceptible	Susceptible	Susceptible
b110	SAMN28697250	SRR19860415	SRP372604	PRJNA832853	1971	Sputum	Zhuhai, CHINA	2020-09-12 10:08:05	Non-MDR(CRPA)	exoU+	aph, arm, fosA, blaOXA-50,rsmA, aac,aadA, cmlA,dfrA, sul1, tet,	PDC-142		Insertion, frameshift		S209R, G71E	Four base deletion，Frameshift	V126E	-	S1041E, V1042A	-	-	R76Q, T175A, H310R, S330A, P383S,	S845A, S1026T, K1031R	-	R36Q, E61A	-	2	≤1	4	8	2	≤4	1	2	≤2	≤1	≤0.5	Susceptible	Susceptible	Non-susceptible	Susceptible	Non-susceptible	Susceptible	Susceptible
b111	SAMN28697251	SRR19860414	SRP372604	PRJNA832853	-	Sputum	Zhuhai, CHINA	2020-09-09 10:40:47	MDR(CRPA)	exoS+	aph, arm, fosA, blaOXA-50,rsmA,	PDC-71		Insertion, frameshift		A186T, G71E	-	Truncation	-	-	-	-	R76Q, H310R, S330A, P383S	E257Q, S845A, S858A	-	-	-	2	16	32	≥16	1	≤4	2	2	≥64	≥16	1	Non-susceptible	Non-susceptible	Non-susceptible	Susceptible	Non-susceptible	Non-susceptible	Susceptible
b112	SAMN28697252	SRR19860458	SRP372604	PRJNA832853	244	Secretions	Zhuhai, CHINA	2020-09-01 16:25:54	MDR(CRPA)	exoS+	aph, arm, fosA, blaOXA-50,rsmA,	PDC-423	0			-	insertion	-	-	-	-	-	R76Q, H310R, S330A, P383S	S845A	D68G, M69A	-	-	16	16	≥64	≥16	≥16	64	≤0.25	1	4	≤1	≤0.5	Non-susceptible	Non-susceptible	Non-susceptible	Non-susceptible	Susceptible	Susceptible	Susceptible
b115	SAMN28697253	SRR19860456	SRP372604	PRJNA832853	-	Sputum	Zhuhai, CHINA	2020-11-18 09:17:17	Non-MDR(CRPA)	exoS+	aph, arm, fosA, blaOXA-50,rsmA,	PDC-97		Insertion, frameshift		S209R, G71E	-	-	-	Q208* R817C	-	-	H310R, S330A, P383S,	A536S, S845A	D68G, M69A, T323S	Q89H	Insertion	2	2	4	≥16	4	≤4	1	2	4	≤1	≤0.5	Susceptible	Susceptible	Non-susceptible	Susceptible	Non-susceptible	Susceptible	Susceptible
b116	SAMN28697254	SRR19860455	SRP372604	PRJNA832853	357	Sputum	Zhuhai, CHINA	2020-11-18 09:17:33	MDR(CRPA)	exoU+	aph, arm, fosA, blaOXA-50,rsmA,	PDC-11	31		W277*	S209R, G71E	-	V126E	-	S1041E, V1042A	-	-	E251Q, A262E, A277T, H310R, S330A,P383S,A384V	T87S, S845A,	A260V	Q89H	L138R	≥64	16	16	≥16	≥16	≥128	1	4	≤2	≤1	≤0.5	Non-susceptible	Non-susceptible	Non-susceptible	Non-susceptible	Non-susceptible	Susceptible	Susceptible
b119	SAMN28697255	SRR19860454	SRP372604	PRJNA832853	1212	Urine	Zhuhai, CHINA	2020-11-10 09:04:19	MDR(CRPA)	exoS+	aph, arm, fosA, blaOXA-50,rsmA,	PDC-171	4			G71E	-	-	-	-	-	-	R76Q, S330A,	S845A	M69V, Q267R	-	-	16	16	≥64	8	≥16	32	1	4	≤2	≤1	≤0.5	Non-susceptible	Non-susceptible	Non-susceptible	Non-susceptible	Non-susceptible	Susceptible	Susceptible
b12	SAMN28697256	SRR19860453	SRP372604	PRJNA832853	-	Sputum	Guangzhou, CHINA	2018-02-12	MDR(CRPA)	exoS+	aph, arm, fosA, blaOXA-50,rsmA,	PDC-312		Insertion, frameshift		S209R, G71E	-	Q55*	-	-	R62L	-	S330A, P383S	E257Q, S845A, S858A	M69V	-	L199Q	16	16	8	≥16	8	64	1	4	8	≤1	≤0.5	Non-susceptible	Susceptible	Non-susceptible	Non-susceptible	Non-susceptible	Susceptible	Susceptible
b120	SAMN28697257	SRR19860410	SRP372604	PRJNA832853	773	Urine	Zhuhai, CHINA	2020-11-02 08:39:12	Non-MDR(CRPA)	exoU+	aph, arm, fosA, blaOXA-50,rsmA,	PDC-385	11		W277*	S209R, G71E	-	V126E	-	-	-	-	E251Q, A262E, A277T, H310R, S330A,P383S,A384V	T87S, S845A,	-	Q89H	-	2	2	4	≥16	8	8	≤0.25	1	≤2	≤1	≤0.5	Susceptible	Susceptible	Non-susceptible	Susceptible	Susceptible	Susceptible	Susceptible
b123	SAMN28697258	SRR19860409	SRP372604	PRJNA832853	1621	Sputum	Zhuhai, CHINA	2020-10-20 10:36:22	Non-MDR(CRPA)	exoU+	aph, arm, fosA, blaOXA-50,rsmA,	PDC-290		Insertion, frameshift		S209R, G71E	-	V126E	-	-	-	-	S330A	E257Q, S845A, K1031R	-	V2A, T49S， 末端缺失	-	2	≤1	4	≥16	4	≤4	1	2	≤2	≤1	≤0.5	Susceptible	Susceptible	Non-susceptible	Susceptible	Non-susceptible	Susceptible	Susceptible
b124	SAMN28697259	SRR19860408	SRP372604	PRJNA832853	1196	Bronchoalveolar lavage fluid (BALF)	Zhuhai, CHINA	2020-10-15 13:56:28	Non-MDR(CRPA)	exoS+	aph, arm, fosA, blaOXA-50,rsmA,	PDC-53	25		W138*	S209R, G71E	-	Frameshift	-	-	-	-	-	E257Q, S845A, S858A	M69V	-	Insertion	2	2	4	≥16	4	8	≤0.25	1	≤2	≤1	≤0.5	Susceptible	Susceptible	Non-susceptible	Susceptible	Susceptible	Susceptible	Susceptible
b125	SAMN28697260	SRR19860407	SRP372604	PRJNA832853	499	Sputum	Zhuhai, CHINA	2020-09-28 08:59:15	MDR(CRPA)	exoS+	aph, arm, fosA, blaOXA-50,rsmA,	PDC-109		Insertion, frameshift		G71E	-	R63J	-	-	-	-	S330A	S845A,1024,1025,1026 LLS(插入）	M69V	-	-	≥64	16	32	≥16	4	32	0.5	2	4	≤1	≤0.5	Non-susceptible	Non-susceptible	Non-susceptible	Non-susceptible	Non-susceptible	Susceptible	Susceptible
b126	SAMN28697261	SRR19860406	SRP372604	PRJNA832853	606	Sputum	Zhuhai, CHINA	2020-09-27 08:33:51	MDR(CRPA)	exoS-/exoU-	aph, arm, fosA, blaOXA-50,rsmA,	PDC-30	25		W138*	S209R, G71E	-	-	-	S1041E, V1042A	-	-	S330A	E257Q	M69V, Q267R	-	-	2	≥32	≥64	≥16	4	≤4	2	2	8	4	≤0.5	Non-susceptible	Non-susceptible	Non-susceptible	Susceptible	Non-susceptible	Susceptible	Susceptible
b127	SAMN28697262	SRR19860405	SRP372604	PRJNA832853	606	Sputum	Zhuhai, CHINA	2020-09-22 11:51:37	MDR(CRPA)	exoS-/exoU-	aph, arm, fosA, blaOXA-50,rsmA,	PDC-30	24			S209R, G71E	-	-	-	S1041E, V1042A	-	-	S330A	E257Q	M69V, Q267R	-	-	8	16	16	≥16	8	16	1	4	≤2	≤1	≤0.5	Non-susceptible	Non-susceptible	Non-susceptible	Susceptible	Non-susceptible	Susceptible	Susceptible
b128	SAMN28697263	SRR19860403	SRP372604	PRJNA832853	319	Sputum	Zhuhai, CHINA	2020-09-21 12:47:01	Non-MDR(CRPA)	exoS-/exoU-	aph, arm, fosA, blaOXA-50,rsmA,	PDC-336		Insertion, frameshift		S209R, G71E	-	V126E	-	G957D S1041E, V1042A	-	-	E251Q, A262E, A277T, H310R, S330A,P383S,A384V	T87S, S845A,	A260V	Q89H	-	8	4	4	≥16	8	8	≤0.25	1	16	2	≤0.5	Susceptible	Susceptible	Non-susceptible	Susceptible	Susceptible	Susceptible	Susceptible
b129	SAMN28697264	SRR19860402	SRP372604	PRJNA832853	242	Sputum	Zhuhai, CHINA	2020-09-13 09:11:30	Non-MDR(CRPA)	exoS+	aph, arm, fosA, blaOXA-50,rsmA,	PDC-171	24			S209R, G71E	-	-	-	-	-	-	S330A	S845A	D68G, M69A	-	-	2	8	4	≥16	2	16	≥4	≥8	4	≤1	≤0.5	Susceptible	Susceptible	Non-susceptible	Susceptible	Non-susceptible	Susceptible	Susceptible
b13	SAMN28697265	SRR19860401	SRP372604	PRJNA832853	244	Sputum	Guangzhou, CHINA	2018-02-07	MDR(CRPA)	exoS+	aph, arm, fosA, blaOXA-50,rsmA,	PDC-423		Insertion, frameshift		-	insertion	-	-	-	-	-	R76Q, H310R, S330A, P383S	S845A	D68G, M69A	-	V23F	≥64	≥32	≥64	≥16	≥16	≥128	≥4	≥8	8	≤1	≤0.5	Non-susceptible	Non-susceptible	Non-susceptible	Non-susceptible	Non-susceptible	Susceptible	Susceptible
b130	SAMN28697266	SRR19860400	SRP372604	PRJNA832853	357	Wound/abscesses drainage	Guangzhou, CHINA	2020-10-04	MDR(CRPA)	exoU+	aph, arm, fosA, blaOXA-50,rsmA,	PDC-11		Deletion		S209R, G71E	-	V126E	-	S1041E, V1042A	-	-	E251Q, A262E, A277T, H310R, S330A,P383S,A384V	T87S, S845A,	A260V	Q89H	L138R	2	2	16	≥16	8	8	1	2	8	≤1	≤0.5	Susceptible	Non-susceptible	Non-susceptible	Susceptible	Non-susceptible	Susceptible	Susceptible
b131	SAMN28697267	SRR19860399	SRP372604	PRJNA832853	274	Wound/abscesses drainage	Guangzhou, CHINA	2020-09-25	MDR(CRPA)	exoS+	aph, arm, fosA, blaOXA-50,rsmA,	PDC-24	25		H418*	S209R, G71E	-	-	-	-	-	-	-	E257Q, A536S, S845A,	D68G, M69A	-	-	≥64	≥32	32	≥16	≥16	≥128	≤0.25	1	4	≤1	≤0.5	Non-susceptible	Non-susceptible	Non-susceptible	Non-susceptible	Susceptible	Susceptible	Susceptible
b132	SAMN28697268	SRR19860398	SRP372604	PRJNA832853	257	Wound/abscesses drainage	Guangzhou, CHINA	2020-09-25	MDR(CRPA)	exoS+	aph, arm, fosA, blaOXA-50,rsmA,	PDC-39		Insertion, frameshift		S209R, G71E	-	-	-	-	-	-	-	E257Q, S845A, S858A	D68G, M69A,R263Q,G477V	-	-	≥64	≥32	32	≥16	≥16	64	≥4	≥8	4	≤1	2	Non-susceptible	Non-susceptible	Non-susceptible	Non-susceptible	Non-susceptible	Susceptible	Susceptible
b133	SAMN28697269	SRR19860397	SRP372604	PRJNA832853	1338	Urine	Guangzhou, CHINA	2020-05-01	MDR(CRPA)	exoS+	aph, arm, fosA, blaOXA-50,rsmA, ant, blaCARB-3,sul1,	PDC-423	11		Q158*	-	-	-	-	-	-	-	R76Q, H310R, S330A, P383S	S845A	D68G, M69A	缺失 4 氨基酸	Insertion	2	8	4	8	8	32	≥4	≥8	≤2	≥16	≤0.5	Susceptible	Susceptible	Non-susceptible	Non-susceptible	Non-susceptible	Non-susceptible	Susceptible
b134	SAMN28697270	SRR19860396	SRP372604	PRJNA832853	274	Sputum	Guangzhou, CHINA	2020-10-12	MDR(CRPA)	exoS+	aph, arm, fosA, blaOXA-50,rsmA,	PDC-24	25		H418*	-	-	-	-	-	-	-	-	E257Q, A536S, S845A,	D68G, M69A	-	Insertion	8	8	≥64	≥16	≥16	64	≤0.25	1	≤2	≤1	≤0.5	Susceptible	Non-susceptible	Non-susceptible	Non-susceptible	Susceptible	Susceptible	Susceptible
b135	SAMN28697271	SRR19860459	SRP372604	PRJNA832853	3078	Sputum	Guangzhou, CHINA	2020-12-01	MDR(CRPA)	exoU+	aph, arm, fosA, blaOXA-50,rsmA,	PDC-19b	24			S209R, G71E	-	V126E	-	-	-	-	A31V, R76Q, H310R, S330A, P383S	S845A, T856S, S915A, I982V	M69V, Q267R	R36Q, P59A	G89S	16	8	2	≥16	8	32	0.5	2	≤2	≤1	≤0.5	Non-susceptible	Susceptible	Non-susceptible	Non-susceptible	Non-susceptible	Susceptible	Susceptible
b136	SAMN28697272	SRR19860436	SRP372604	PRJNA832853	274	Blood	Guangzhou, CHINA	2020-10-27	MDR(CRPA)	exoS+	aph, arm, fosA, blaOXA-50,rsmA,	PDC-24	24			S209R, G71E	-	-	-	-	-	-	-	E257Q, A536S, S845A,	D68G, M69A	-	-	≥64	16	≥64	≥16	≥16	64	2	4	16	≤1	≤0.5	Non-susceptible	Non-susceptible	Non-susceptible	Non-susceptible	Non-susceptible	Susceptible	Susceptible
b137	SAMN28697273	SRR19860434	SRP372604	PRJNA832853	1021	Blood	Guangzhou, CHINA	2020-10-13	Non-MDR(CRPA)	exoU+	aph, arm, fosA, blaOXA-50,rsmA,	PDC-137		Insertion, frameshift		S209R, G71E	-	V126E	-	I186V S1041E, V1042A	-	R21H, D56G	P47S, R76Q, H310R, S330A, P383S, A384V	T87S, A155T, E257Q, V434A, G511S, V660I, N669D, S685G, I703V, S845A, S915A, I982V, K1031R, S1040T, G1042R	D68G, M69A, Y201H, T376S	V2A, A95T	Insertion	1	8	2	≥16	4	≤4	≤0.25	1	≤2	≤1	≤0.5	Susceptible	Susceptible	Non-susceptible	Susceptible	Susceptible	Susceptible	Susceptible
b138	SAMN28697274	SRR19860452	SRP372604	PRJNA832853	1971	Sputum	Guangzhou, CHINA	2020-10-20	XDR(CRPA)	exoU+	aph, arm, fosA, blaOXA-50,rsmA, aac,aadA, cmlA,dfrA, sul1, tet,	PDC-142		Insertion, frameshift		S209R, G71E	insertion	V126E	-	S1041E, V1042A	-	-	R76Q, T175A, H310R, S330A, P383S,	S845A, S1026T, K1031R	-	R36Q, E61A	-	≥64	16	32	≥16	≥16	32	2	≥8	≤2	≥16	≤0.5	Non-susceptible	Non-susceptible	Non-susceptible	Non-susceptible	Non-susceptible	Non-susceptible	Susceptible
b139	SAMN28697275	SRR19860451	SRP372604	PRJNA832853	-	Blood	Guangzhou, CHINA	2020-10-17	MDR(CRPA)	exoS+/exoU+	aph, arm, fosA, blaOXA-50,rsmA,	PDC-430		Insertion, frameshift		S209R, G71E	-	Frameshift	-	-	-	-	L148M	E257Q, A536S, S845A,	-	Q89H	-	8	8	≥64	≥16	≥16	64	1	2	≤2	≤1	≤0.5	Susceptible	Non-susceptible	Non-susceptible	Non-susceptible	Non-susceptible	Susceptible	Susceptible
b14	SAMN28697276	SRR19860450	SRP372604	PRJNA832853	357	Sputum	Guangzhou, CHINA	2018-02-07	MDR(CRPA)	exoU+	aph, arm, fosA, blaOXA-50,rsmA,	PDC-11		Insertion, frameshift		S209R, G71E	-	E84*	-	S1041E, V1042A	-	-	E251Q, A262E, A277T, H310R, S330A,P383S,A384V	T87S, S845A,	A260V	Q89H	L138R	8	8	4	≥16	4	64	1	2	8	≤1	≤0.5	Susceptible	Susceptible	Non-susceptible	Non-susceptible	Non-susceptible	Susceptible	Susceptible
b140	SAMN28697277	SRR19860449	SRP372604	PRJNA832853	244	Wound/abscesses drainage	Guangzhou, CHINA	2020-05-17	MDR(CRPA)	exoS+	aph, arm, fosA, blaOXA-50,rsmA,	PDC-423	0			-	-	-	-	-	-	-	R76Q, H310R, S330A, P383S	S845A	D68G, M69A	-	-	≥64	16	≥64	2	≥16	≥128	2	4	≤2	≤1	≤0.5	Non-susceptible	Non-susceptible	Non-susceptible	Non-susceptible	Non-susceptible	Susceptible	Susceptible
b141	SAMN28697278	SRR19860448	SRP372604	PRJNA832853	274	Secretions	Guangzhou, CHINA	2020-05-11	MDR(CRPA)	exoS+	aph, arm, fosA, blaOXA-50,rsmA,	PDC-24		Insertion, frameshift		S209R, G71E	-	-	-	-	-	-	-	E257Q, A536S, S845A,	D68G, M69A	-	-	32	16	32	≥16	≥16	≥128	1	4	≤2	≤1	≤0.5	Non-susceptible	Non-susceptible	Non-susceptible	Non-susceptible	Non-susceptible	Susceptible	Susceptible
b142	SAMN28697279	SRR19860447	SRP372604	PRJNA832853	-	Wound/abscesses drainage	Guangzhou, CHINA	2020-11-15	MDR(CRPA)	exoS+	aph, arm, fosA, blaOXA-50,rsmA,	PDC-425	25		A397*	G71E	-	-	-	-	V72L	-	-	E257Q, K1031R	-	R36Q	-	≥64	16	16	≥16	≥16	32	≥4	≥8	≤2	≤1	≤0.5	Non-susceptible	Non-susceptible	Non-susceptible	Non-susceptible	Non-susceptible	Susceptible	Susceptible
b143	SAMN28697280	SRR19860446	SRP372604	PRJNA832853	3078	Sputum	Guangzhou, CHINA	2020-11-10	Non-MDR(CRPA)	exoU+	aph, arm, fosA, blaOXA-50,rsmA,	PDC-19b		Insertion, frameshift		S209R, G71E	-	V126E	-	-	-	-	A31V, R76Q, H310R, S330A, P383S	S845A, T856S, S915A, I982V	M69V, Q267R	R36Q, P59A	G89S	2	4	2	≥16	8	16	2	4	≤2	≤1	2	Susceptible	Susceptible	Non-susceptible	Susceptible	Non-susceptible	Susceptible	Susceptible
b144	SAMN28697281	SRR19860445	SRP372604	PRJNA832853	385	Wound/abscesses drainage	Guangzhou, CHINA	2020-11-02	MDR(CRPA)	exoS+	aph, arm, fosA, blaOXA-50,rsmA,	PDC-60	25			S209R, G71E	-	V126E	-	I186V, E429D	-	-	H310R, S330A, P383S,	E257Q, S845A, S858A	D68G, M69A	-	-	≥64	16	32	≥16	≥16	32	0.5	1	≤2	≤1	≤0.5	Non-susceptible	Non-susceptible	Non-susceptible	Non-susceptible	Susceptible	Susceptible	Susceptible
b145	SAMN28697282	SRR19860444	SRP372604	PRJNA832853	644	Sputum	Guangzhou, CHINA	2020-11-19	MDR(CRPA)	exoS+	aph, arm, fosA, blaOXA-50,rsmA, aac,aadA, blaCARB-3,qnrVC, cmlA,tet,	PDC-430		Insertion, frameshift		S209R, G71E	-	V126E	-	I186V, E429D	-	-	-	S845A	-	Q89H	-	4	8	8	≥16	4	32	2	4	≤2	8	≤0.5	Susceptible	Susceptible	Non-susceptible	Non-susceptible	Non-susceptible	Non-susceptible	Susceptible
b146	SAMN28697283	SRR19860442	SRP372604	PRJNA832853	1596	Wound/abscesses drainage	Guangzhou, CHINA	2020-11-27	MDR(CRPA)	exoS+	aph, arm, fosA, blaOXA-50,rsmA,	PDC-58		Insertion, frameshift		S209R, G71E	-	V126E	-	-	-	-	S330A	S845A	M69V, Q267R	-	-	16	≥32	≥64	≥16	≥16	≥128	2	4	16	≤1	≤0.5	Non-susceptible	Non-susceptible	Non-susceptible	Non-susceptible	Non-susceptible	Susceptible	Susceptible
b147	SAMN28697284	SRR19860441	SRP372604	PRJNA832853	-	Bronchoalveolar lavage fluid (BALF)	Guangzhou, CHINA	2020-11-24	MDR(CRPA)	exoS+/exoU+	aph, arm, fosA, blaOXA-50,rsmA,	PDC-426		Insertion, frameshift		S209R, G71E	-	-	-	-	-	-	S330A	S845A	D68G, M69A	-	-	8	8	≥64	≥16	≥16	64	1	2	≤2	≤1	≤0.5	Susceptible	Non-susceptible	Non-susceptible	Non-susceptible	Non-susceptible	Susceptible	Susceptible
b148	SAMN28697285	SRR19860440	SRP372604	PRJNA832853	261	Bronchoalveolar lavage fluid (BALF)	Guangzhou, CHINA	2020-05-19	MDR(CRPA)	exoS+	aph, arm, fosA, blaOXA-50,rsmA,	PDC-67		Insertion, frameshift		G71E	-	Frameshift	-	-	-	-	D314N, S330A	K500R,S845A,	A48V, M69A	-	-	16	8	≥64	≥16	≥16	64	2	4	≤2	≤1	≤0.5	Non-susceptible	Non-susceptible	Non-susceptible	Non-susceptible	Non-susceptible	Susceptible	Susceptible
b149	SAMN28697286	SRR19860439	SRP372604	PRJNA832853	319	Sputum	Guangzhou, CHINA	2020-05-19	Non-MDR(CRPA)	exoU+	aph, arm, fosA, blaOXA-50,rsmA,	PDC-46		Insertion, frameshift		S209R, G71E	-	V126E	-	G957D S1041E, V1042A	-	-	E251Q, A262E, A277T, H310R, S330A,P383S,A384V	T87S, S845A,	A260V	Q89H	-	2	2	2	≥16	4	≤4	0.5	2	≤2	≤1	≤0.5	Susceptible	Susceptible	Non-susceptible	Susceptible	Non-susceptible	Susceptible	Susceptible
b15	SAMN28697287	SRR19860438	SRP372604	PRJNA832853	253	Sputum	Guangzhou, CHINA	2018-02-05	MDR(CRPA)	exoU+	aph, arm, fosA, blaOXA-50,rsmA,	PDC-34	9			S209R, G71E	-	V126E	-	-	-	R21H, D56G	P47S, R76Q, H310R, S330A, P383S, A384V	T87S, A155T, E257Q,V660I, N669D, S685G, I703V, S845A, S915A, I982V, K1031R, S1040T	D68G, M69A	R36Q	L138R	4	8	8	1	8	64	1	2	≤2	≤1	≤0.5	Susceptible	Susceptible	Non-susceptible	Non-susceptible	Non-susceptible	Susceptible	Susceptible
b150	SAMN28697288	SRR19860437	SRP372604	PRJNA832853	1920	Ascitic fluid	Zhongshan, CHINA	2020-11-19	MDR(CRPA)	exoS+	aph, arm, fosA, blaOXA-50,rsmA,	PDC-288		Insertion, frameshift		S209R, G71E	-	V126E	插入断裂	I186V S1041E, V1042A	-	R21H, D56G	A49V, R76Q, H310R, S330A, P383S, A384V	T87S, A155T, E257Q,V660I, N669D, S685G, I703V, S845A, S915A, I982V, K1031R, S1040T	Q267R, T376S	V2A, T49S, A95T, A170G	L138R, T17S	≥64	8	32	≥16	≥16	64	2	4	≤2	≤1	≤0.5	Non-susceptible	Non-susceptible	Non-susceptible	Non-susceptible	Non-susceptible	Susceptible	Susceptible
b151	SAMN28697289	SRR19860497	SRP372604	PRJNA832853	260	Sputum	Zhongshan, CHINA	2020-11-05	MDR(CRPA)	exoS+	aph, arm, fosA, blaOXA-50,rsmA,	PDC-150		Insertion, frameshift		S209R, G71E	-	D89G	-	-	-	-	R76Q, H310R, S330A, P383S	A536S, S845A	D68G, M69A	-	L138R	16	≥32	16	≥16	≥16	64	≤0.25	1	≤2	≤1	≤0.5	Non-susceptible	Non-susceptible	Non-susceptible	Non-susceptible	Susceptible	Susceptible	Susceptible
b152	SAMN28697290	SRR19860496	SRP372604	PRJNA832853	253	Sputum	Zhongshan, CHINA	2020-11-23	Non-MDR(CRPA)	exoU+	aph, arm, fosA, blaOXA-50,rsmA, aadA, sul1,	PDC-34		Insertion, frameshift		S209R, G71E	-	V126E	-	-	-	R21H, D56G	P47S, R76Q, H310R, S330A, P383S, A384V	T87S, A155T, E257Q,V660I, N669D, S685G, I703V, S845A, S915A, I982V, K1031R, S1040T	D68G, M69A	R36Q	L138R	2	≤1	4	8	8	≤4	0.5	1	≤2	≤1	≤0.5	Susceptible	Susceptible	Non-susceptible	Susceptible	Susceptible	Susceptible	Susceptible
b153	SAMN28697291	SRR19860495	SRP372604	PRJNA832853	1212	Urine	Zhongshan, CHINA	2020-11-18	Non-MDR(CRPA)	exoS+	aph, arm, fosA, blaOXA-50,rsmA,	PDC-171	4			G71E	-	Frameshift	-	-	-	-	R76Q, S330A,	S845A	M69V, Q267R	-	-	4	2	4	4	4	8	1	1	≤2	≤1	≤0.5	Susceptible	Susceptible	Non-susceptible	Susceptible	Non-susceptible	Susceptible	Susceptible
b154	SAMN28697292	SRR19860494	SRP372604	PRJNA832853	1920	Sputum	Zhongshan, CHINA	2020-11-15	MDR(CRPA)	exoS+	aph, arm, fosA, blaOXA-50,rsmA,	PDC-288		Insertion, frameshift		S209R, G71E	-	V126E	插入断裂	I186V S1041E, V1042A	-	R21H, D56G	A49V, R76Q, H310R, S330A, P383S, A384V	T87S, A155T, E257Q,V660I, N669D, S685G, I703V, S845A, S915A, I982V, K1031R, S1040T	Q267R, T376S	V2A, T49S, A95T, A170G	L138R, T17S	≥64	8	16	≥16	≥16	64	≥4	≥8	≤2	≤1	≤0.5	Non-susceptible	Non-susceptible	Non-susceptible	Non-susceptible	Non-susceptible	Susceptible	Susceptible
b155	SAMN28697293	SRR19860492	SRP372604	PRJNA832853	155	Sputum	Zhongshan, CHINA	2020-11-10	Non-MDR(CRPA)	exoS+	aph, arm, fosA, blaOXA-50,rsmA,	PDC-60		Insertion, frameshift		S209R, G71E	-	-	-	-	-	-	-	A566T, V605A, S845A,	D68G, M69A, Q267R	-	A144V	8	4	8	8	4	≤4	≥4	4	4	≤1	≤0.5	Susceptible	Susceptible	Non-susceptible	Susceptible	Non-susceptible	Susceptible	Susceptible
b156	SAMN28697294	SRR19860433	SRP372604	PRJNA832853	273	Urine	Zhongshan, CHINA	2019-06-22	MDR	exoS+/exoU+	aph, arm, fosA, blaOXA-50,rsmA,	PDC-430	29			S209R, G71E	-	Frameshift	-	I186V, E429D	-	-	R79Q, E251Q	E257Q, S845A, S858A	M69V	G111A	-	8	8	≥64	1	≤1	32	1	4	16	≤1	≤0.5	Susceptible	Non-susceptible	Susceptible	Non-susceptible	Non-susceptible	Susceptible	Susceptible
b157	SAMN28697295	SRR19860432	SRP372604	PRJNA832853	274	Sputum	Zhongshan, CHINA	2020-11-30	MDR(CRPA)	exoS+	aph, arm, fosA, blaOXA-50,rsmA,	PDC-24		Insertion, frameshift		S209R, G71E	-	-	-	插入断裂	T477S	-	-	E257Q, A536S, S845A,	D68G, M69A	-	D155G	8	16	8	≥16	8	32	≥4	4	≥64	≤1	≤0.5	Non-susceptible	Susceptible	Non-susceptible	Non-susceptible	Non-susceptible	Non-susceptible	Susceptible
b158	SAMN28697296	SRR19860431	SRP372604	PRJNA832853	207	Sputum	Zhongshan, CHINA	2018-10-09	Non-MDR(CRPA)	exoU+	aph, arm, fosA, blaOXA-50,rsmA,	PDC-30		Insertion, frameshift		S209R, G71E	-	V126E	-	-	D448N	-	H310R, S313G, S330A, P383S,	S845A, K1031R	-	-	L138R	2	2	4	≥16	2	≤4	0.5	2	≤2	≤1	≤0.5	Susceptible	Susceptible	Non-susceptible	Susceptible	Non-susceptible	Susceptible	Susceptible
b159	SAMN28697297	SRR19860430	SRP372604	PRJNA832853	-	Sputum	Zhongshan, CHINA	2018-10-15	MDR(CRPA)	exoS+	aph, arm, blaOXA-50,rsmA,	PDC-430	3			S209R, G71E	-	-	-	-	-	-	S330A	E257Q, S845A, S858A	M69V, Q267R	-	-	16	8	32	8	4	16	0.5	2	≤2	≤1	≤0.5	Non-susceptible	Non-susceptible	Non-susceptible	Susceptible	Non-susceptible	Susceptible	Susceptible
b16	SAMN28697298	SRR19860429	SRP372604	PRJNA832853	316	Urine	Guangzhou, CHINA	2018-02-02	XDR(CRPA)	exoU+	aph, arm, fosA, blaOXA-50,rsmA, aac,blaIMP-45blaOXA-1, qnrVC, catB3, mphE,msrE,sul1,	PDC-36		Insertion, frameshift		S209R, G71E	-	V126E	D373E	S1041E, V1042A	-	-	A31V, R76Q, H310R, S330A, P383S	A647V,S845A	-	R36Q, P59A	-	≥64	≥32	≥64	≥16	≥16	≥128	≥4	≥8	≥64	≥16	≤0.5	Non-susceptible	Non-susceptible	Non-susceptible	Non-susceptible	Non-susceptible	Non-susceptible	Susceptible
b160	SAMN28697299	SRR19860428	SRP372604	PRJNA832853	314	Sputum	Zhongshan, CHINA	2018-10-15	MDR(CRPA)	exoS+	aph, arm, fosA, blaOXA-50,rsmA,	PDC-71	9			S209R, G71E	G206S	-	-	-	-	-	V367A	A790T, S845A	D68G, M69A, Q267R	-	-	16	16	≥64	≥16	≥16	8	≥4	≥8	≥64	≥16	≤0.5	Non-susceptible	Non-susceptible	Non-susceptible	Susceptible	Non-susceptible	Non-susceptible	Susceptible
b161	SAMN28697300	SRR19860500	SRP372604	PRJNA832853	281	Sputum	Zhongshan, CHINA	2018-10-16	Non-MDR(CRPA)	exoS+	aph, arm, fosA, blaOXA-50,rsmA,	PDC-423	24			S209R, G71E	-	-	D373E	-	V72L	-	-	E257Q, S845A, S858A	M69V, Q267R	-	-	2	2	4	4	2	8	1	4	4	≤1	≤0.5	Susceptible	Susceptible	Non-susceptible	Susceptible	Non-susceptible	Susceptible	Susceptible
b162	SAMN28697301	SRR19860499	SRP372604	PRJNA832853	274	Sputum	Zhongshan, CHINA	2018-10-23	MDR(CRPA)	exoS+	aph, arm, fosA, blaOXA-50,rsmA,	PDC-24		Insertion, frameshift		S209R, G71E	-	-	-	-	-	-	-	E257Q, A536S, S845A,	D68G, M69A	-	-	8	4	8	≥16	4	8	1	4	32	4	≤0.5	Susceptible	Susceptible	Non-susceptible	Susceptible	Non-susceptible	Non-susceptible	Susceptible
b163	SAMN28697302	SRR19860498	SRP372604	PRJNA832853	798	Lumbar puncture	Zhongshan, CHINA	2020-11-25	Non-MDR(CRPA)	exoS+	aph, arm, fosA, blaOXA-50,rsmA,	PDC-445	24			G71E	-	-	-	-	V72L	-	R76Q, H310R, S330A, P383S	A536S, S845A	A41T, M69A	-	Insertion	4	8	8	≥16	8	8	≤0.25	1	4	≤1	≤0.5	Susceptible	Susceptible	Non-susceptible	Susceptible	Susceptible	Susceptible	Susceptible
b164	SAMN28697303	SRR19860581	SRP372604	PRJNA832853	1971	Sputum	Guangzhou, CHINA	2020-11-30	XDR(CRPA)	exoU+	aph, arm, fosA, blaOXA-50,rsmA, aac,aadA, cmlA,dfrA, sul1, tet,	PDC-142	9			S209R, G71E	insertion	V126E	-	I186V, E429D	-	-	R76Q, T175A, H310R, S330A, P383S,	S845A, S1026T, K1031R	-	R36Q, E61A	-	≥64	16	≥64	≥16	≥16	≥128	≥4	≥8	8	≥16	≤0.5	Non-susceptible	Non-susceptible	Non-susceptible	Non-susceptible	Non-susceptible	Non-susceptible	Susceptible
b165	SAMN28697304	SRR19860582	SRP372604	PRJNA832853	3217	Sputum	Guangzhou, CHINA	2020-12-04	MDR(CRPA)	exoS+	aph, arm, fosA, blaOXA-50,rsmA,	PDC-109	0			-	-	Frameshift	-	-	-	-	S330A	R540G, S845A,	M69V	-	-	2	8	16	≥16	≥16	32	1	4	≤2	≤1	≤0.5	Susceptible	Non-susceptible	Non-susceptible	Non-susceptible	Non-susceptible	Susceptible	Susceptible
b166	SAMN28697305	SRR19860583	SRP372604	PRJNA832853	640	Secretions	Guangzhou, CHINA	2020-12-01	XDR(CRPA)	exoS+	aph, arm, fosA, blaOXA-50,rsmA, ant, blaCARB-3,blaPER-1, sul1,	PDC-97	30		A341*	A186T, G71E	-	-	-	-	-	-	S330A	S845A	M69V	-	Deletion (4 aa)	≥64	≥32	≥64	≥16	≥16	≥128	≥4	≥8	≥64	≥16	≤0.5	Non-susceptible	Non-susceptible	Non-susceptible	Non-susceptible	Non-susceptible	Non-susceptible	Susceptible
b167	SAMN28697306	SRR19860584	SRP372604	PRJNA832853	313	Sputum	Guangzhou, CHINA	2020-11-08	Non-MDR(CRPA)	exoU+	aph, arm, fosA, blaOXA-50,rsmA,	PDC-37	30			S209R, G71E	-	V126E	-	-	T477S	-	S330A	S845A, K1031R	-	-	-	2	2	8	≥16	4	32	≤0.25	1	≤2	≤1	≤0.5	Susceptible	Susceptible	Non-susceptible	Non-susceptible	Susceptible	Susceptible	Susceptible
b168	SAMN28697307	SRR19860585	SRP372604	PRJNA832853	274	Sputum	Guangzhou, CHINA	2020-11-03	MDR(CRPA)	exoS+	aph, arm, fosA, blaOXA-50,rsmA,	PDC-24	25		Y120*	S209R, G71E	-	-	-	-	-	-	-	E257Q, A536S, S845A,	D68G, M69A	-	K55*	2	8	32	≥16	≥16	32	1	4	16	≤1	≤0.5	Susceptible	Non-susceptible	Non-susceptible	Non-susceptible	Non-susceptible	Susceptible	Susceptible
b169	SAMN28697308	SRR19860586	SRP372604	PRJNA832853	-	Blood	Guangzhou, CHINA	2020-11-06	Non-MDR(CRPA)	exoS+	aph, arm, fosA, blaOXA-50,rsmA,	PDC-434		Insertion, frameshift		-	-	-	-	-	D448N	-	R76Q, H310R, S313G, S330A,P383S	S845A	-	Q89H	-	2	2	16	≥16	4	8	≤0.25	1	≤2	≤1	≤0.5	Susceptible	Non-susceptible	Non-susceptible	Susceptible	Susceptible	Susceptible	Susceptible
b17	SAMN28697309	SRR19860587	SRP372604	PRJNA832853	270	Tissue	Guangzhou, CHINA	2018-01-23	Non-MDR(CRPA)	exoS+	aph, arm, fosA, blaOXA-50,rsmA,	PDC-442	29			S209R, G71E	D187H	-	-	-	-	-	-	E257Q, V384L, S845A, K1031R	D35H M69V	-	-	2	≤1	2	8	1	≤4	2	4	≤2	≤1	≤0.5	Susceptible	Susceptible	Non-susceptible	Susceptible	Non-susceptible	Susceptible	Susceptible
b170	SAMN28697310	SRR19860588	SRP372604	PRJNA832853	277	Sputum	Guangzhou, CHINA	2020-11-09	MDR(CRPA)	exoS+	aph, arm, fosA, blaOXA-50,rsmA,	PDC-430	3			S209R, G71E	-	-	-	-	A261T	-	-	E257Q, S845A, S858A	D68G, M69A	-	L174Q	2	8	16	≥16	4	64	1	2	≤2	≤1	≤0.5	Susceptible	Non-susceptible	Non-susceptible	Non-susceptible	Non-susceptible	Susceptible	Susceptible
b172	SAMN28697311	SRR19860589	SRP372604	PRJNA832853	1284	Sputum	Guangzhou, CHINA	2020-11-12	MDR(CRPA)	exoU+	aph, arm, fosA, blaOXA-50,rsmA,	PDC-365	9			S209R, G71E	-	A110T, V126E	-	-	-	-	H310R, S330A, A361P, P383S, A384V	S845A,S915A, I982V	-	R36Q, S171T, P172-, *173-	Insertion	2	8	16	≥16	≥16	32	1	4	8	≤1	≤0.5	Susceptible	Non-susceptible	Non-susceptible	Non-susceptible	Non-susceptible	Susceptible	Susceptible
b173	SAMN28697312	SRR19860590	SRP372604	PRJNA832853	282	Secretions	Guangzhou, CHINA	2020-12-07	Non-MDR(CRPA)	exoS+	aph, arm, fosA, blaOXA-50,rsmA,	PDC-103	0			S209R, G71E	T188A	-	-	-	-	-	S330A	I960L	D68G, M69A	-	-	4	2	16	8	2	8	≤0.25	1	≤2	≤1	≤0.5	Susceptible	Non-susceptible	Non-susceptible	Susceptible	Susceptible	Susceptible	Susceptible
b174	SAMN28697313	SRR19860592	SRP372604	PRJNA832853	1028	Sputum	Guangzhou, CHINA	2020-12-01	MDR(CRPA)	exoU+	aph, arm, fosA, blaOXA-50,rsmA,	PDC-19a		Insertion, frameshift		S209R, G71E	-	N86G,V126E	-	-	-	-	A262E, H310R, S330A, V370A, P383S,A384V	E257Q, S845A, K1031R	-	R36Q	-	≥64	8	≥64	≥16	≥16	64	≤0.25	1	≤2	≤1	≤0.5	Non-susceptible	Non-susceptible	Non-susceptible	Non-susceptible	Susceptible	Susceptible	Susceptible
b176	SAMN28697314	SRR19860593	SRP372604	PRJNA832853	1623	Secretions	Guangzhou, CHINA	2020-12-07	MDR(CRPA)	exoS+	aph, arm, fosA, blaOXA-50,rsmA,	PDC-71		Insertion, frameshift		S209R, G71E	-	Frameshift	-	-	-	-	R76Q, H310R, S330A	Insertion	D333N	-	-	32	8	8	≥16	≥16	64	≥4	≥8	≤2	≤1	≤0.5	Non-susceptible	Susceptible	Non-susceptible	Non-susceptible	Non-susceptible	Susceptible	Susceptible
b177	SAMN28697315	SRR19860594	SRP372604	PRJNA832853	1028	Sputum	Guangzhou, CHINA	2020-12-01	MDR(CRPA)	exoU+	aph, arm, fosA, blaOXA-50,rsmA,	PDC-19a		Insertion, frameshift		S209R, G71E	-	N86G,V126E	-	-	-	-	A262E, H310R, S330A, V370A, P383S,A384V	E257Q, S845A, K1031R	-	R36Q	-	≥64	8	≥64	≥16	≥16	64	0.5	1	≤2	≤1	≤0.5	Non-susceptible	Non-susceptible	Non-susceptible	Non-susceptible	Susceptible	Susceptible	Susceptible
b178	SAMN28697316	SRR19860595	SRP372604	PRJNA832853	640	Sputum	Guangzhou, CHINA	2020-11-01	XDR(CRPA)	exoS+	aph, arm, fosA, blaOXA-50,rsmA, ant, blaCARB-3,blaPER-1, sul1,	PDC-97	30		A341*	A186T, G71E	-	-	-	-	-	-	S330A	S845A	M69V	-	Deletion (4 aa)	≥64	≥32	≥64	≥16	≥16	≥128	≥4	≥8	≥64	≥16	≤0.5	Non-susceptible	Non-susceptible	Non-susceptible	Non-susceptible	Non-susceptible	Non-susceptible	Susceptible
b18	SAMN28697317	SRR19860596	SRP372604	PRJNA832853	-	Blood	Guangzhou, CHINA	2018-01-21	MDR(CRPA)	exoS+	aph, arm, fosA, blaOXA-50,rsmA,	PDC-3	4			S209R, G71E	G206S	-	-	-	-	-	E251Q,S330A,	E257Q, S845A, S858A	M69V	-	-	≥64	≥32	≥64	≥16	≥16	≥128	≤0.25	1	≤2	≤1	≤0.5	Non-susceptible	Non-susceptible	Non-susceptible	Non-susceptible	Susceptible	Susceptible
b2	SAMN28697318	SRR19860597	SRP372604	PRJNA832853	260	Sputum	Guangzhou, CHINA	2018-05-15	MDR(CRPA)	exoS+	aph, arm, fosA, blaOXA-50,rsmA,	PDC-150	26		I320*	S209R, G71E	-	Frameshift	-	-	-	-	R76Q, H310R, S330A, P383S	A536S, S845A	D68G, M69A	-	L138R	2	4	16	≥16	4	16	2	4	≤2	≤1	≤0.5	Susceptible	Non-susceptible	Non-susceptible	Susceptible	Non-susceptible	Susceptible	Susceptible
b20	SAMN28697319	SRR19860573	SRP372604	PRJNA832853	-	Sputum	Guangzhou, CHINA	2018-01-08	Non-MDR(CRPA)	exoU+	aph, arm, fosA, blaOXA-50,rsmA, aadA, sul1,	PDC-35		Insertion, frameshift		S209R, G71E	H154P	V126E	-	G957D S1041E, V1042A	-	-	A31V, R76Q, H310R, S330A, P383S	S845A, I982V	M69V, Q267R	-	-	2	8	8	≥16	2	8	0.5	2	4	≤1	≤0.5	Susceptible	Susceptible	Non-susceptible	Susceptible	Non-susceptible	Susceptible	Susceptible
b21	SAMN28697320	SRR19860574	SRP372604	PRJNA832853	-	Sputum	Guangzhou, CHINA	2018-01-09	MDR(CRPA)	exoS+	aph, arm, fosA, blaOXA-50,rsmA,	PDC-44		Insertion, frameshift		G71E	-	Frameshift	-	-	-	-	S330A	E257Q, S845A, S858A	M69V, Q267R	-	-	2	8	16	≥16	4	64	≥4	≥8	≤2	≤1	≤0.5	Susceptible	Non-susceptible	Non-susceptible	Non-susceptible	Non-susceptible	Susceptible	Susceptible
b23	SAMN28697321	SRR19860575	SRP372604	PRJNA832853	827	Sputum	Guangzhou, CHINA	2017-12-22	Non-MDR(CRPA)	exoS+	aph, arm, fosA, blaOXA-50,rsmA,	PDC-24		Insertion, frameshift		A186T, G71E	-	R82H	-	-	-	-	R76Q, H310R, S330A, P383S	E257Q, S845A, S858A	-	-	-	2	≤1	2	≥16	1	≤4	1	2	4	≤1	≤0.5	Susceptible	Susceptible	Non-susceptible	Susceptible	Non-susceptible	Susceptible	Susceptible
b24	SAMN28697322	SRR19860598	SRP372604	PRJNA832853	207	Sputum	Guangzhou, CHINA	2017-12-19	MDR(CRPA)	exoU+	aph, arm, fosA, blaOXA-50,rsmA,	PDC-30	31		W277*	S209R, G71E	-	Frameshift	-	-	D448N	-	H310R, S313G, S330A, P383S,	S845A, K1031R	-	-	L138R	2	8	8	≥16	2	64	1	2	≤2	≤1	≤0.5	Susceptible	Susceptible	Non-susceptible	Non-susceptible	Non-susceptible	Susceptible	Susceptible
b26	SAMN28697323	SRR19860599	SRP372604	PRJNA832853	316	Sputum	Guangzhou, CHINA	2017-11-30	XDR(CRPA)	exoU+	aph, arm, fosA, blaOXA-50,rsmA, aac,ant, blaCARB-3,blaGES-39sul1,	PDC-36		Insertion, frameshift		S209R, G71E	insertion	V126E	-	,S1041E, V1042A	-	-	A31V, R76Q, H310R, S330A, P383S	A647V,S845A	-	R36Q, P59A	-	≥64	≥32	≥64	≥16	≥16	≥128	≥4	≥8	4	≥16	≤0.5	Non-susceptible	Non-susceptible	Non-susceptible	Non-susceptible	Non-susceptible	Non-susceptible	Susceptible
b27	SAMN28697324	SRR19860577	SRP372604	PRJNA832853	1284	Sputum	Guangzhou, CHINA	2020-08-17	MDR(CRPA)	exoS-/exoU-	aph, arm, fosA, blaOXA-50,rsmA,	PDC-365		Insertion, frameshift		S209R, G71E	insertion	A103G,V126E	-	-	-	-	H310R, S330A, A361P, P383S, A384V	S845A,S915A, I982V	-	R36Q, S171T, P172-, *173-	-	2	8	8	≥16	≥16	32	2	≥8	≤2	≤1	≤0.5	Susceptible	Susceptible	Non-susceptible	Non-susceptible	Non-susceptible	Susceptible	Susceptible
b28	SAMN28697325	SRR19860576	SRP372604	PRJNA832853	697	Sputum	Guangzhou, CHINA	2020-08-04	Non-MDR(CRPA)	exoS+	aph, arm, fosA, blaOXA-50,rsmA, ant, cmlA,tet,	PDC-428	30			S209R, G71E	-	-	D373E	-	-	-	-	S845A	M69V, Q267R	-	-	2	8	4	≥16	8	8	≥4	≥8	4	≤1	≤0.5	Susceptible	Susceptible	Non-susceptible	Susceptible	Non-susceptible	Susceptible	Susceptible
b29	SAMN28697326	SRR19860572	SRP372604	PRJNA832853	2414	Sputum	Guangzhou, CHINA	2020-09-06	XDR(CRPA)	exoS+	aph, arm, fosA, blaOXA-50,rsmA, aac,blaIMP-45blaOXA-1, catB3, mphE,msrE,sul1, tet,	PDC-452	24			S209R, G71E	-	-	-	-	-	-	R76Q, S330A,	缺失	D68G, M69A	-	T177I	≥64	≥32	≥64	8	≥16	64	2	4	≥64	≥16	≤0.5	Non-susceptible	Non-susceptible	Non-susceptible	Non-susceptible	Non-susceptible	Non-susceptible	Susceptible
b3	SAMN28697327	SRR19860571	SRP372604	PRJNA832853	111	Blood	Guangzhou, CHINA	2018-05-11	XDR(CRPA)	exoS+	aph, arm, fosA, blaOXA-50,rsmA, aac,blaIMP-45blaOXA-1, catB3, cmlA,mphE,msrE,tet,	PDC-44		Insertion, frameshift		G71E	-	V126E	-	-	-	-	S330A	E257Q, S845A, S858A	M69V, Q267R	-	Deletion (4 aa)	16	≥32	32	≥16	≥16	≥128	≥4	≥8	≥64	≥16	≤0.5	Non-susceptible	Non-susceptible	Non-susceptible	Non-susceptible	Non-susceptible	Non-susceptible	Susceptible
b30	SAMN28697328	SRR19860570	SRP372604	PRJNA832853	179	Sputum	Guangzhou, CHINA	2020-09-02	XDR(CRPA)	exoS+	aph, arm, fosA, blaOXA-50,rsmA, aac,blaIMP-45blaOXA-1, qnrVC, catB3, mphE,msrE,sul1,	PDC-442	24			S209R, G71E	-	-	-	-	-	-	-	V267G, A566T,V605A,S845A,	D68G, M69A, Q267R	-	-	≥64	≥32	≥64	≥16	≥16	≥128	2	4	≥64	≥16	≤0.5	Non-susceptible	Non-susceptible	Non-susceptible	Non-susceptible	Non-susceptible	Non-susceptible	Susceptible
b31	SAMN28697329	SRR19860569	SRP372604	PRJNA832853	260	Sputum	Guangzhou, CHINA	2020-09-02	MDR(CRPA)	exoS+	aph, arm, fosA, blaOXA-50,rsmA,	PDC-150		Insertion, frameshift		-	-	-	-	-	-	-	R76Q, H310R, S330A, P383S	A536S, S845A	D68G, M69A	-	L138R	8	8	32	≥16	8	32	2	4	≤2	≤1	≤0.5	Susceptible	Non-susceptible	Non-susceptible	Non-susceptible	Non-susceptible	Susceptible	Susceptible
b32	SAMN28697330	SRR19860568	SRP372604	PRJNA832853	2351	Sputum	Guangzhou, CHINA	2020-09-02	MDR(CRPA)	exoS+	aph, arm, fosA, blaOXA-50,rsmA,	PDC-60	25		H418*	-	-	-	-	I186V S1041E, V1042A	-	-	R76Q, H310R, S330A, P383S	A536S, S845A	A41T, M69A	-	-	8	8	≥64	≥16	≥16	64	≤0.25	1	≤2	≤1	≤0.5	Susceptible	Non-susceptible	Non-susceptible	Non-susceptible	Susceptible	Susceptible	Susceptible
b33	SAMN28697331	SRR19860567	SRP372604	PRJNA832853	532	Sputum	Guangzhou, CHINA	2020-10-09	MDR(CRPA)	exoU+	aph, arm, fosA, blaOXA-50,rsmA,	PDC-59		Insertion, frameshift		S209R, G71E	-	Truncation	-	-	-	-	E251Q, A262E, A277T, H310R, S330A,P383S,A384V	T87S, S845A,	-	Q89H	-	2	8	4	≥16	≥16	32	0.5	2	≤2	≤1	≤0.5	Susceptible	Susceptible	Non-susceptible	Non-susceptible	Non-susceptible	Susceptible	Susceptible
b34	SAMN28697332	SRR19860566	SRP372604	PRJNA832853	575	Ascitic fluid	Guangzhou, CHINA	2020-10-14	Non-MDR(CRPA)	exoS+	aph, arm, fosA, blaOXA-50,rsmA,	PDC-452	24			A186T, G71E	T188A	-	-	-	-	-	S330A, Q381L	T87S, S845A,	M69V	-	-	2	2	8	≥16	4	8	≤0.25	1	≤2	≤1	≤0.5	Susceptible	Susceptible	Non-susceptible	Susceptible	Susceptible	Susceptible	Susceptible
b35	SAMN28697333	SRR19860491	SRP372604	PRJNA832853	110	Sputum	Guangzhou, CHINA	2020-10-22	Non-MDR(CRPA)	exoS+	aph, arm, fosA, blaOXA-50,rsmA,	PDC-423		Insertion, frameshift		A186T, G71E	-	D89G	-	-	-	-	H310R, S330A, P383S,	E257Q, S845A, S858A	D68G, M69A	-	-	2	8	4	1	≥16	16	≥4	≥8	≤2	≤1	≤0.5	Susceptible	Susceptible	Non-susceptible	Susceptible	Non-susceptible	Susceptible	Susceptible
b36	SAMN28697334	SRR19860490	SRP372604	PRJNA832853	244	Sputum	Foshan	2020-03-18	Non-MDR(CRPA)	exoS+	aph, arm, fosA, blaOXA-50,rsmA,	PDC-423	0			-	-	-	-	-	-	-	R76Q, H310R, S330A, P383S	S845A	D68G, M69A	-	-	2	4	4	8	8	≤4	≤0.25	0.5	≤2	≤1	≤0.5	Susceptible	Susceptible	Non-susceptible	Susceptible	Susceptible	Susceptible	Susceptible
b37	SAMN28697335	SRR19860489	SRP372604	PRJNA832853	-	Sputum	Foshan	2018-05-01	MDR(CRPA)	exoS+	aph, arm, fosA, blaOXA-50,rsmA,	PDC-164		Start codes missing		A186T, G71E	Q35*	V126E	-	-	-	-	-	E257Q, S845A, S858A	D68G, M69A	-	-	≥64	≥32	≥64	≥16	≥16	≥128	1	2	≤2	≤1	≤0.5	Non-susceptible	Non-susceptible	Non-susceptible	Non-susceptible	Non-susceptible	Susceptible	Susceptible
b38	SAMN28697336	SRR19860488	SRP372604	PRJNA832853	313	Secretions	Foshan	2019-09-26	Non-MDR(CRPA)	exoU+	aph, arm, fosA, blaOXA-50,rsmA,	PDC-37		Insertion, frameshift		S209R, G71E	-	V126E	V252A	-	D448N	-	S330A	S845A, K1031R	-	-	-	4	4	16	≥16	8	8	≤0.25	1	≤2	≤1	≤0.5	Susceptible	Non-susceptible	Non-susceptible	Susceptible	Susceptible	Susceptible	Susceptible
b39	SAMN28697337	SRR19860487	SRP372604	PRJNA832853	1212	Sputum	Shenzhen, CHINA	2019-11-07	MDR(CRPA)	exoS+	aph, arm, fosA, blaOXA-50,rsmA,	PDC-171		Insertion, frameshift		G71E	-	Deletion	-	-	-	-	R76Q, S330A,	S845A	M69V, Q267R	-	-	32	16	32	≥16	≥16	≥128	≥4	≥8	4	≤1	≤0.5	Non-susceptible	Non-susceptible	Non-susceptible	Non-susceptible	Non-susceptible	Susceptible	Susceptible
b4	SAMN28697338	SRR19860486	SRP372604	PRJNA832853	1158	Urine	Guangzhou, CHINA	2018-04-08	MDR(CRPA)	exoU+	aph, arm, fosA, blaOXA-50,rsmA, aac,drfA42, blaPER-1, TEM-181, catB3, sul1,	PDC-476		Insertion, frameshift		S209R, G71E	-	V126E	-	-	-	D56G	R76Q, A262E, H310R, S330A, V370A, P383S, A384V	E257Q, S845A, K1031R	-	R36Q	L138R	≥64	≥32	≥64	≥16	≥16	≥128	0.5	1	≥64	≥16	≤0.5	Non-susceptible	Non-susceptible	Non-susceptible	Non-susceptible	Susceptible	Non-susceptible	Susceptible
b40	SAMN28697339	SRR19860485	SRP372604	PRJNA832853	1076	Urine	Shenzhen, CHINA	2019-03-22	XDR(CRPA)	exoU+	aph, arm, fosA, blaOXA-50,rsmA, aac,arr, blaIMP-45blaOXA-1, qnrVC, catB3, dfrA, mphE,msrE,sul1, tet,	PDC-336	9			S209R, G71E	-	V126E	-	,S1041E, V1042A	-	-	I34M, R76Q, D314N, S330A, P383S	Q125L, E257Q, V434A, S845A, K1031R	T25I	-	-	≥64	≥32	≥64	≥16	≥16	≥128	≥4	≥8	≥64	≥16	≤0.5	Non-susceptible	Non-susceptible	Non-susceptible	Non-susceptible	Non-susceptible	Non-susceptible	Susceptible
b41	SAMN28697340	SRR19860484	SRP372604	PRJNA832853	378	Sputum	Shenzhen, CHINA	2019-02-19	XDR(CRPA)	exoS+	aph, arm, fosA, blaOXA-50,rsmA,	PDC-442	24			S209R, G71E	-	Frameshift	-	-	-	-	H310R, S313G, S330A, P383S,	E314D, S845A,A959S	M69V, T323S	Q89H	-	32	≥32	≥64	≥16	≥16	≥128	2	≥8	≥64	4	≤0.5	Non-susceptible	Non-susceptible	Non-susceptible	Non-susceptible	Non-susceptible	Non-susceptible	Susceptible
b43	SAMN28697341	SRR19860483	SRP372604	PRJNA832853	2711	Sputum	Shenzhen, CHINA	2019-05-16	MDR(CRPA)	exoS+	aph, arm, fosA, blaOXA-50,rsmA,	PDC-171		Insertion, frameshift		S209R, G71E	-	R91S	-	-	-	-	R76Q, H310R, S330A, P383S	E257Q, S845A, S858A	-	-	-	16	8	≥64	≥16	≥16	64	≥4	≥8	4	≤1	≤0.5	Non-susceptible	Non-susceptible	Non-susceptible	Non-susceptible	Non-susceptible	Susceptible	Susceptible
b44	SAMN28697342	SRR19860463	SRP372604	PRJNA832853	357	Sputum	Shenzhen, CHINA	2019-12-16	MDR(CRPA)	exoU+	aph, arm, fosA, blaOXA-50,rsmA, aadA,	PDC-11	30			S209R, G71E	-	V126E	-	,S1041E, V1042A	-	-	E251Q, A262E, A277T, H310R, S330A,P383S,A384V	S845A	A260V	-	L138R	≥64	16	≥64	≥16	≥16	≥128	1	2	≤2	≤1	≤0.5	Non-susceptible	Non-susceptible	Non-susceptible	Non-susceptible	Non-susceptible	Susceptible	Susceptible
b45	SAMN28697343	SRR19860461	SRP372604	PRJNA832853	645	Sputum	Shenzhen, CHINA	2019-03-08	MDR(CRPA)	exoS+	aph, arm, fosA, blaOXA-50,rsmA,	PDC-120	24			S209R, G71E	-	-	-	-	-	-	-	E257Q	A14V,Q267R	-	-	32	16	≥64	≥16	4	≥128	1	4	4	≤1	≤0.5	Non-susceptible	Non-susceptible	Non-susceptible	Non-susceptible	Non-susceptible	Susceptible	Susceptible
b46	SAMN28697344	SRR19860482	SRP372604	PRJNA832853	1652	Sputum	Shenzhen, CHINA	2019-11-10	MDR(CRPA)	exoS+	aph, arm, fosA, blaOXA-50,rsmA,	PDC-60	25		W138*	S209R, G71E	G206S	Frameshift	-	-	-	-	R76Q,T175A, H310R, S313G, S330A,P383S	E314D, S845A,A959S	M69V, T323S	Q89H	-	≥64	16	32	≥16	≥16	≥128	1	4	≤2	≤1	≤0.5	Non-susceptible	Non-susceptible	Non-susceptible	Non-susceptible	Non-susceptible	Susceptible	Susceptible
b47	SAMN28697345	SRR19860481	SRP372604	PRJNA832853	168	Bronchoalveolar lavage fluid (BALF)	Shenzhen, CHINA	2020-02-11	XDR(CRPA)	exoS+	aph, arm, fosA, blaOXA-50,rsmA,	PDC-103		Insertion, frameshift		S209R, G71E	-	Frameshift	-	-	-	-	S330A	S845A	-	Q89H	G28D	≥64	≥32	≥64	≥16	≥16	≥128	≥4	≥8	32	4	≤0.5	Non-susceptible	Non-susceptible	Non-susceptible	Non-susceptible	Non-susceptible	Non-susceptible	Susceptible
b48	SAMN28697346	SRR19860480	SRP372604	PRJNA832853	-	Sputum	Shenzhen, CHINA	2019-02-04	MDR(CRPA)	exoS+	aph, arm, fosA, blaOXA-50,rsmA,	PDC-71	9			S209R, G71E	-	-	-	-	-	-	V367A	A790T, S845A	D68G, M69A, Q267R	-	-	32	16	32	≥16	8	≥128	≥4	≥8	≤2	≤1	≤0.5	Non-susceptible	Non-susceptible	Non-susceptible	Non-susceptible	Non-susceptible	Susceptible	Susceptible
b49	SAMN28697347	SRR19860479	SRP372604	PRJNA832853	620	Sputum	Shenzhen, CHINA	2019-07-21	MDR(CRPA)	exoU+	aph, arm, fosA, blaOXA-50,rsmA,	PDC-457		Insertion, frameshift		S209R, G71E	-	V126E	-	-	-	-	H310R, S330A, P383S, A384V	E257Q, S845A, S858A	-	V2A, Q89H	-	≥64	16	≥64	≥16	≥16	≥128	≥4	≥8	≤2	≤1	≤0.5	Non-susceptible	Non-susceptible	Non-susceptible	Non-susceptible	Non-susceptible	Susceptible	Susceptible
b5	SAMN28697348	SRR19860478	SRP372604	PRJNA832853	357	Sputum	Guangzhou, CHINA	2018-03-28	MDR(CRPA)	exoU+	aph, arm, fosA, blaOXA-50,rsmA,	PDC-11		Insertion, frameshift		S209R, G71E	-	R84*	-	,S1041E, V1042A	-	-	E251Q, A262E, A277T, H310R, S330A,P383S,A384V	T87S, S845A,	A260V	Q89H	L138R	≥64	16	≥64	≥16	≥16	64	1	2	4	≤1	≤0.5	Non-susceptible	Non-susceptible	Non-susceptible	Non-susceptible	Non-susceptible	Susceptible	Susceptible
b50	SAMN28697349	SRR19860477	SRP372604	PRJNA832853	348	Sputum	Shenzhen, CHINA	2019-05-15	MDR(CRPA)	exoS+	aph, arm, fosA, blaOXA-50,rsmA,	PDC-71	4		W277*	S209R, G71E	-	-	-	-	-	-	-	E257Q, V384L, S845A, K1031R	D35H M69V	-	-	32	16	≥64	≥16	≥16	≥128	≥4	≥8	≤2	≤1	≤0.5	Non-susceptible	Non-susceptible	Non-susceptible	Non-susceptible	Non-susceptible	Susceptible	Susceptible
b51	SAMN28697350	SRR19860476	SRP372604	PRJNA832853	179	Wound/abscesses drainage	Shenzhen, CHINA	2020-01-01	XDR(CRPA)	exoS+	aph, fosA, blaOXA-50,rsmA, aac,arr, blaIMP-45blaOXA-1, qnrVC, catB3, dfrA, mphE,msrE,sul1,	PDC-442	24			-	-	-	-	-	-	-	-	A566T, V605A, S845A,	D68G, M69A, Q267R	-	-	≥64	≥32	≥64	≥16	≥16	≥128	≥4	≥8	≤2	≥16	2	Non-susceptible	Non-susceptible	Non-susceptible	Non-susceptible	Non-susceptible	Non-susceptible	Susceptible
b52	SAMN28697351	SRR19860475	SRP372604	PRJNA832853	179	Sputum	Shenzhen, CHINA	2019-04-18	XDR(CRPA)	exoS+	aph, arm, fosA, blaOXA-50,rsmA, aac,arr, blaIMP-45blaOXA-1, qnrVC, catB3, dfrA, mphE,msrE,sul1,	PDC-442	25	Insertion, frameshift		S209R, G71E	-	-	-	-	-	-	-	A566T, V605A, S845A,	D68G, M69A, Q267R	-	-	≥64	≥32	32	8	≥16	≥128	≥4	≥8	≤2	8	≤0.5	Non-susceptible	Non-susceptible	Non-susceptible	Non-susceptible	Non-susceptible	Non-susceptible	Susceptible
b53	SAMN28697352	SRR19860474	SRP372604	PRJNA832853	1652	Sputum	Shenzhen, CHINA	2020-06-28	MDR(CRPA)	exoS+	aph, arm, fosA, blaOXA-50,rsmA,	PDC-60	25		W138*	S209R, G71E	-	Frameshift	-	-	-	-	R76Q,T175A, H310R, S313G, S330A,P383S	E314D, S845A,A959S	M69V, T323S	Q89H	Q95*	16	16	≥64	≥16	≥16	≥128	1	4	4	≤1	≤0.5	Non-susceptible	Non-susceptible	Non-susceptible	Non-susceptible	Non-susceptible	Susceptible	Susceptible
b54	SAMN28697353	SRR19860472	SRP372604	PRJNA832853	313	Sputum	Shenzhen, CHINA	2020-07-18	MDR(CRPA)	exoU+	aph, arm, fosA, blaOXA-50,rsmA,	PDC-37		Insertion, frameshift		S209R, G71E	-	V126E	-	-	D448N	-	S330A	S845A, K1031R	-	-	-	32	16	≥64	≥16	8	≥128	≥4	≥8	8	≤1	≤0.5	Non-susceptible	Non-susceptible	Non-susceptible	Non-susceptible	Non-susceptible	Susceptible	Susceptible
b55	SAMN28697354	SRR19860471	SRP372604	PRJNA832853	788	Sputum	Shenzhen, CHINA	2020-08-31	MDR(CRPA)	exoS+	aph, arm, fosA, blaOXA-50,rsmA,	PDC-368		Insertion, frameshift		A186T, G71E	-	-	-	-	-	-	S330A, Q381L	T304A, S845A,	M69V	-	-	≥64	16	≥64	≥16	≥16	≥128	1	2	≤2	≤1	≤0.5	Non-susceptible	Non-susceptible	Non-susceptible	Non-susceptible	Non-susceptible	Susceptible	Susceptible
b56	SAMN28697355	SRR19860470	SRP372604	PRJNA832853	485	Bronchoalveolar lavage fluid (BALF)	Shenzhen, CHINA	2020-09-17	MDR(CRPA)	exoS+	aph, arm, fosA, blaOXA-50,rsmA,	PDC-164	25		Q340*	A186T, G71E	-	-	-	-	-	-	S330A	E257Q, S845A, S858A	M69V	-	-	16	8	32	≥16	≥16	≥128	≤0.25	1	≤2	≤1	≤0.5	Non-susceptible	Non-susceptible	Non-susceptible	Non-susceptible	Susceptible	Susceptible	Susceptible
b57	SAMN28697356	SRR19860469	SRP372604	PRJNA832853	261	Sputum	Shenzhen, CHINA	2020-10-02	MDR(CRPA)	exoS+	aph, arm, fosA, blaOXA-50,rsmA, sul1,	PDC-67	3		A341*	G71E	-	Frameshift	-	-	-	-	D314N, S330A	K500R,S845A,	A48V, M69A	-	-	≥64	8	32	≥16	≥16	≥128	2	≥8	4	≤1	≤0.5	Non-susceptible	Non-susceptible	Non-susceptible	Non-susceptible	Non-susceptible	Susceptible	Susceptible
b58	SAMN28697357	SRR19860468	SRP372604	PRJNA832853	2850	Sputum	Shenzhen, CHINA	2020-10-11	MDR(CRPA)	exoU+	aph, arm, fosA, blaOXA-50,rsmA,	PDC-28		Insertion, frameshift		S209R, G71E	-	V126E	-	I186V S1041E, V1042A	-	-	E251Q, A262E, A277T, H310R, S330A,P383S,A384V	T87S, S845A,	-	R36Q, S171T, P172-, *173-	-	32	16	≥64	≥16	8	≥128	≥4	≥8	≤2	≤1	≤0.5	Non-susceptible	Non-susceptible	Non-susceptible	Non-susceptible	Non-susceptible	Susceptible	Susceptible
b59	SAMN28697358	SRR19860467	SRP372604	PRJNA832853	244	Wound/abscesses drainage	Shenzhen, CHINA	2020-10-20	XDR(CRPA)	exoS+	aph, arm, fosA, blaOXA-50,rsmA, ant, sul1, tet,	PDC-423		插入，断裂		-	-	-	-	-	-	-	R76Q, H310R, S330A, P383S	S845A	D68G, M69A	-	T12I	32	16	≥64	≥16	≥16	≥128	≥4	≥8	≤2	≥16	≤0.5	Non-susceptible	Non-susceptible	Non-susceptible	Non-susceptible	Non-susceptible	Non-susceptible	Susceptible
b60	SAMN28697359	SRR19860466	SRP372604	PRJNA832853	1652	Urine	Shenzhen, CHINA	2020-10-28	MDR(CRPA)	exoS+	aph, arm, fosA, blaOXA-50,rsmA,	PDC-60		插入，断裂		S209R, G71E	-	Frameshift	-	-	-	-	R76Q,T175A, H310R, S313G, S330A,P383S	E314D, S845A,A959S	M69V, T323S	Q89H	Q95*	32	16	≥64	≥16	≥16	≥128	1	4	8	≤1	≤0.5	Non-susceptible	Non-susceptible	Non-susceptible	Non-susceptible	Non-susceptible	Susceptible	Susceptible
b61	SAMN28697360	SRR19860465	SRP372604	PRJNA832853	3160	Urine	Guangzhou, CHINA	2020-09-15	XDR(CRPA)	exoS+	aph, arm, fosA, blaOXA-50,rsmA, aac,aadA, arr, blaOXA-10, qnrVC, blaVIM, dfrB1,sul1,	PDC-194		Insertion, frameshift		S209R, G71E	insertion	-	-	-	-	-	S330A	E257Q, S845A, S858A	M69V, R210H	-	-	≥64	≥32	≥64	≥16	≥16	≥128	≥4	≥8	≥64	≥16	≤0.5	Non-susceptible	Non-susceptible	Non-susceptible	Non-susceptible	Non-susceptible	Non-susceptible	Susceptible
b62	SAMN28697361	SRR19860464	SRP372604	PRJNA832853	1667	Sputum	Guangzhou, CHINA	2020-09-18	MDR(CRPA)	exoS+	aph, arm, fosA, blaOXA-50,rsmA,	PDC-192		Insertion, frameshift		S209R, G71E	-	V126E	-	-	D448N	-	-	E257Q, S845A, S858A	V33G,D68G,M69V	-	-	2	8	8	≥16	8	32	2	≥8	≤2	≤1	≤0.5	Susceptible	Susceptible	Non-susceptible	Non-susceptible	Non-susceptible	Susceptible	Susceptible
b63	SAMN28697362	SRR19860546	SRP372604	PRJNA832853	207	Sputum	Guangzhou, CHINA	2020-09-18	Non-MDR(CRPA)	exoU+	aph, arm, fosA, blaOXA-50,rsmA,	PDC-30		Insertion, frameshift		S209R, G71E	-	V126E	-	-	-	-	H310R, S313G, S330A, P383S,	S845A, K1031R	-	-	L138R	2	2	4	≥16	4	≤4	2	4	≤2	≤1	≤0.5	Susceptible	Susceptible	Non-susceptible	Susceptible	Non-susceptible	Susceptible	Susceptible
b64	SAMN28697363	SRR19860544	SRP372604	PRJNA832853	1623	Sputum	Guangzhou, CHINA	2020-09-26	MDR(CRPA)	exoS+	aph, arm, fosA, blaOXA-50,rsmA,	PDC-71		Insertion, frameshift		S209R, G71E	-	-	-	-	-	-	R76Q, H310R, S330A	插入 984,985 LA	D333N	-	-	2	2	16	≥16	4	8	≥4	≥8	≤2	≤1	≤0.5	Susceptible	Non-susceptible	Non-susceptible	Susceptible	Non-susceptible	Susceptible	Susceptible
b65	SAMN28697364	SRR19860460	SRP372604	PRJNA832853	-	Sputum	Guangzhou, CHINA	2020-10-17	MDR(CRPA)	exoU+	aph, arm, fosA, blaOXA-50,rsmA, cmlA,sul1, tet,	PDC-11		Insertion, frameshift		S209R, G71E	-	R91S V126E	-	,S1041E, V1042A	-	-	E251Q, A262E, A277T, H310R, S330A,P383S,A384V	S845A	A260V	Q89H	L138R	≥64	8	32	≥16	≥16	64	2	4	≤2	≤1	≤0.5	Non-susceptible	Non-susceptible	Non-susceptible	Non-susceptible	Non-susceptible	Susceptible	Susceptible
b66	SAMN28697365	SRR19860564	SRP372604	PRJNA832853	234	Sputum	Guangzhou, CHINA	2020-10-18	MDR(CRPA)	exoS+	aph, arm, fosA, blaOXA-50,rsmA,	PDC-472		Insertion, frameshift		G71E	-	T69P	D373N	-	-	T2P	S330A	T87S, S845A,	M69V	F107L	-	16	8	≥64	≥16	≥16	64	≥4	≥8	≤2	≤1	≤0.5	Non-susceptible	Non-susceptible	Non-susceptible	Non-susceptible	Non-susceptible	Susceptible	Susceptible
b67	SAMN28697366	SRR19860563	SRP372604	PRJNA832853	640	Secretions	Guangzhou, CHINA	2020-10-22	XDR(CRPA)	exoS+	aph, arm, fosA, blaOXA-50,rsmA, ant, blaCARB-3,sul1,	PDC-97	30		Q340*	A186T, G71E	-	-	-	-	-	-	S330A	S845A	M69V	-	Deletion (4 aa)	≥64	≥32	≥64	≥16	≥16	≥128	≥4	≥8	16	≥16	≤0.5	Non-susceptible	Non-susceptible	Non-susceptible	Non-susceptible	Non-susceptible	Non-susceptible	Susceptible
b68	SAMN28697367	SRR19860562	SRP372604	PRJNA832853	267	Sputum	Guangzhou, CHINA	2020-10-24	Non-MDR(CRPA)	exoS+	aph, arm, fosA, blaOXA-50,rsmA,	PDC-452	0			-	-	-	-	-	-	-	-	V660I, N669D, S685G, I703V, S845A,S915A, I982V, K1031R, S1040T	-	-	-	2	8	8	8	1	≤4	1	4	≤2	≤1	≤0.5	Susceptible	Susceptible	Non-susceptible	Susceptible	Non-susceptible	Susceptible	Susceptible
b69	SAMN28697368	SRR19860561	SRP372604	PRJNA832853	2389	Sputum	Guangzhou, CHINA	2020-10-23	MDR(CRPA)	exoS+	aph, arm, fosA, blaOXA-50,rsmA,	PDC-278		Insertion, frameshift		S209R, G71E	-	-	-	-	-	-	S330A	E257Q, S845A, S858A	M69V	-	-	4	≥32	16	8	≥16	32	2	4	4	≤1	≤0.5	Non-susceptible	Non-susceptible	Non-susceptible	Non-susceptible	Non-susceptible	Susceptible	Susceptible
b7	SAMN28697369	SRR19860560	SRP372604	PRJNA832853	241	Sputum	Guangzhou, CHINA	2018-03-09	MDR(CRPA)	exoS+	aph, arm, fosA, blaOXA-50,rsmA,	PDC-445	2		Q340*	S209R, G71E	-	-	-	-	-	R21H, D56G, G133S	R76Q, H310R, S330A, P383S, A384V	T87S, A155T, E257Q, V434A, G511S, V660I, N669D, S685G, I703V, S845A, S915A, I982V, K1031R, S1040T, G1042R	T376S	R36Q, T49S, A95T, A170G	-	4	8	8	≥16	8	64	1	1	≤2	≤1	≤0.5	Susceptible	Susceptible	Non-susceptible	Non-susceptible	Non-susceptible	Susceptible	Susceptible
b70	SAMN28697370	SRR19860559	SRP372604	PRJNA832853	266	Sputum	Guangzhou, CHINA	2020-10-25	MDR(CRPA)	exoS+	aph, arm, fosA, blaOXA-50,rsmA,	PDC-374	25		W277*	G71E	-	L57Q	-	-	-	-	S330A	E257Q, S845A, S858A	D68G, M69A, Q267R, T376T	V2A, T49S, A72V, A95T,	-	16	8	16	≥16	≥16	32	1	4	≤2	≤1	≤0.5	Non-susceptible	Non-susceptible	Non-susceptible	Non-susceptible	Non-susceptible	Susceptible	Susceptible
b71	SAMN28697371	SRR19860558	SRP372604	PRJNA832853	266	Bile	Guangzhou, CHINA	2020-10-26	Non-MDR(CRPA)	exoS+	aph, arm, fosA, blaOXA-50,rsmA,	PDC-374	25		G425*	G71E	-	-	-	-	D448N	-	S330A	E257Q, S845A, S858A	D68G, M69A, Q267R, T376T	V2A, T49S, A72V, A95T,	-	2	2	8	≥16	4	≤4	≤0.25	1	≤2	≤1	≤0.5	Susceptible	Susceptible	Non-susceptible	Susceptible	Susceptible	Susceptible	Susceptible
b72	SAMN28697372	SRR19860557	SRP372604	PRJNA832853	207	Sputum	Guangzhou, CHINA	2020-10-31	Non-MDR(CRPA)	exoU+	aph, arm, fosA, blaOXA-50,rsmA,	PDC-30	31			S209R, G71E	-	V126E	-	-	D448N	-	H310R, S313G, S330A, P383S,	S845A, K1031R	-	-	L138R	2	2	8	≥16	4	8	1	4	≤2	≤1	≤0.5	Susceptible	Susceptible	Non-susceptible	Susceptible	Non-susceptible	Susceptible	Susceptible
b73	SAMN28697373	SRR19860555	SRP372604	PRJNA832853	313	Secretions	Guangzhou, CHINA	2020-11-03	MDR(CRPA)	exoU+	aph, arm, fosA, blaOXA-50,rsmA,	PDC-37		Insertion, frameshift		S209R, G71E	-	V126E	-	-	-	-	S330A	S845A, K1031R	-	-	Insertion	8	≥32	32	≥16	≥16	32	2	≥8	8	≤1	≤0.5	Non-susceptible	Non-susceptible	Non-susceptible	Non-susceptible	Non-susceptible	Susceptible	Susceptible
b74	SAMN28697374	SRR19860554	SRP372604	PRJNA832853	1189	Secretions	Guangzhou, CHINA	2020-11-02	Non-MDR(CRPA)	exoS+	aph, arm, fosA, blaOXA-50,rsmA,	PDC-24	5		Q30*	A186T, G71E	D187H	-	-	-	-	-	S330A	E257Q, T303I, S845A	M69V	-	-	2	2	4	≥16	2	8	2	4	≤2	≤1	≤0.5	Susceptible	Susceptible	Non-susceptible	Susceptible	Non-susceptible	Susceptible	Susceptible
b75	SAMN28697375	SRR19860553	SRP372604	PRJNA832853	266	Sputum	Guangzhou, CHINA	2020-11-02	MDR(CRPA)	exoS+	aph, arm, fosA, blaOXA-50,rsmA, aac,blaOXA-24,qnrVC, TEM-181, cmlA,sul1,	PDC-374		Insertion, frameshift		G71E	-	-	-	-	-	-	S330A	E257Q, S845A, S858A	D68G, M69A, Q267R, T376T	V2A, T49S, A72V, A95T,	-	4	8	8	1	4	8	≥4	≥8	≥64	≥16	≤0.5	Susceptible	Susceptible	Non-susceptible	Susceptible	Non-susceptible	Non-susceptible	Susceptible
b76	SAMN28697376	SRR19860552	SRP372604	PRJNA832853	1715	Sputum	Guangzhou, CHINA	2020-11-03	MDR(CRPA)	exoS+	aph, arm, fosA, blaOXA-50,rsmA,	PDC-58		Insertion, frameshift		S209R, G71E	D147E	Frameshift	-	-	-	-	R76Q	E257Q, S845A, S858A	M69V	-	D64E	2	8	16	≥16	≥16	32	≥4	≥8	≤2	≤1	≤0.5	Susceptible	Non-susceptible	Non-susceptible	Non-susceptible	Non-susceptible	Susceptible	Susceptible
b77	SAMN28697377	SRR19860551	SRP372604	PRJNA832853	773	Wound/abscesses drainage	Guangzhou, CHINA	2020-11-08	MDR	exoU+	aph, arm, fosA, blaOXA-50,rsmA,	PDC-385	10			S209R, G71E	-	V126E	-	-	-	-	E251Q, A262E, A277T, H310R, S330A,P383S,A384V	T87S, S845A,	-	Q89H	-	≥64	≥32	≥64	1	1	≥128	1	2	≤2	≤1	≤0.5	Non-susceptible	Non-susceptible	Susceptible	Non-susceptible	Non-susceptible	Susceptible	Susceptible
b78	SAMN28697378	SRR19860550	SRP372604	PRJNA832853	-	Sputum	Guangzhou, CHINA	2020-11-09	MDR(CRPA)	exoS+	aph, arm, fosA, blaOXA-50,rsmA,	PDC-452		Insertion, frameshift		S209R, G71E	-	V126E	-	-	-	-	H310R, S330A, P383S,	E257Q, S845A, S858A	M69V	-	-	2	8	8	≥16	≥16	32	1	4	4	≤1	≤0.5	Susceptible	Susceptible	Non-susceptible	Non-susceptible	Non-susceptible	Susceptible	Susceptible
b8	SAMN28697379	SRR19860549	SRP372604	PRJNA832853	-	Sputum	Guangzhou, CHINA	2018-03-03	Non-MDR(CRPA)	exoU+	aph, arm, fosA, blaOXA-50,rsmA,	PDC-35		Insertion, frameshift		-	-	T130P	-	G957D	-	-	A31V, R76Q, H310R, S330A, P383S	S845A, I982V	M69V, Q267R	-	-	2	8	8	≥16	8	32	0.5	1	4	≤1	≤0.5	Susceptible	Susceptible	Non-susceptible	Non-susceptible	Susceptible	Susceptible	Susceptible
b80	SAMN28697380	SRR19860548	SRP372604	PRJNA832853	606	Sputum	Guangzhou, CHINA	2020-11-10	Non-MDR(CRPA)	exoS-/exoU-	aph, arm, fosA, blaOXA-50,rsmA,	PDC-30		Insertion, frameshift		S209R, G71E	-	-	D373N	,S1041E, V1042A	-	-	S330A	E257Q	M69V, Q267R	-	-	2	2	4	≥16	4	≤4	1	4	≤2	≤1	≤0.5	Susceptible	Susceptible	Non-susceptible	Susceptible	Non-susceptible	Susceptible	Susceptible
b81	SAMN28697381	SRR19860547	SRP372604	PRJNA832853	408	Sputum	Guangzhou, CHINA	2020-11-13	MDR(CRPA)	exoS+	aph, arm, fosA, blaOXA-50,rsmA,	PDC-17		Insertion, frameshift		S209R, G71E	-	T130P	-	-	-	-	S330A	S845A	M69V, Q267R	-	-	16	8	16	≤0.25	≥16	32	1	2	≤2	≤1	≤0.5	Non-susceptible	Non-susceptible	Non-susceptible	Non-susceptible	Non-susceptible	Susceptible	Susceptible
b83	SAMN28697382	SRR19860527	SRP372604	PRJNA832853	313	Sputum	Guangzhou, CHINA	2020-11-18	MDR(CRPA)	exoU+	aph, arm, fosA, blaOXA-50,rsmA,	PDC-37		Insertion, frameshift		S209R, G71E	-	V126E	-	-	D448N	-	S330A	S845A, K1031R	-	-	Insertion	≥64	≥32	≥64	≥16	≥16	≥128	≥4	≥8	8	≤1	≤0.5	Non-susceptible	Non-susceptible	Non-susceptible	Non-susceptible	Non-susceptible	Susceptible	Susceptible
b84	SAMN28697383	SRR19860525	SRP372604	PRJNA832853	-	Secretions	Guangzhou, CHINA	2020-11-19	MDR(CRPA)	exoS+	aph, arm, fosA, blaOXA-50,rsmA,	PDC-434	3			-	-	Deletion	D373E	-	-	-	R76Q, H310R, S313G, S330A,P383S	S845A	-	Q89H	-	8	8	≥64	2	4	32	1	4	≤2	≤1	≤0.5	Susceptible	Non-susceptible	Non-susceptible	Non-susceptible	Non-susceptible	Susceptible	Susceptible
b85	SAMN28697384	SRR19860543	SRP372604	PRJNA832853	386	Sputum	Guangzhou, CHINA	2020-11-21	MDR(CRPA)	exoS+	aph, arm, fosA, blaOXA-50,rsmA,	PDC-442	25		I320*	G71E	-	Frameshift	-	-	V72L	R82L	-	S845A	D68G, M69A	-	-	8	8	32	≥16	≥16	32	2	≥8	≤2	≤1	≤0.5	Susceptible	Non-susceptible	Non-susceptible	Non-susceptible	Non-susceptible	Susceptible	Susceptible
b87	SAMN28697385	SRR19860542	SRP372604	PRJNA832853	2389	Sputum	Guangzhou, CHINA	2020-11-27	XDR(CRPA)	exoS+	aph, arm, fosA, blaOXA-50,rsmA,	PDC-278		Insertion, frameshift		S209R, G71E	-	-	-	-	-	-	S330A	E257Q, S845A, S858A	M69V	-	-	≥64	≥32	≥64	≥16	≥16	≥128	2	≥8	≥64	≥16	≤0.5	Non-susceptible	Non-susceptible	Non-susceptible	Non-susceptible	Non-susceptible	Non-susceptible	Susceptible
b88	SAMN28697386	SRR19860541	SRP372604	PRJNA832853	244	Sputum	Guangzhou, CHINA	2020-11-27	MDR(CRPA)	exoS+	aph, arm, fosA, blaOXA-50,rsmA,	PDC-423	0			-	-	T130P	-	-	-	-	R76Q, H310R, S330A, P383S	S845A	D68G, M69A	-	Insertion	2	8	4	2	4	32	1	4	≤2	≤1	≤0.5	Susceptible	Susceptible	Non-susceptible	Non-susceptible	Non-susceptible	Susceptible	Susceptible
b89	SAMN28697387	SRR19860540	SRP372604	PRJNA832853	27	Sputum	Guangzhou, CHINA	2020-11-27	Non-MDR(CRPA)	exoS+	aph, arm, fosA, blaOXA-50,rsmA,	PDC-15	25		H418*	S209R, G71E	-	V126E	-	-	-	-	-	I960L	D68G, M69A	-	L128M	2	2	8	≥16	4	≤4	≤0.25	1	≤2	≤1	≤0.5	Susceptible	Susceptible	Non-susceptible	Susceptible	Susceptible	Susceptible	Susceptible
b9	SAMN28697388	SRR19860539	SRP372604	PRJNA832853	1336	Sputum	Guangzhou, CHINA	2018-02-19	MDR(CRPA)	exoS+	aph, arm, fosA, blaOXA-50,rsmA,	PDC-179		Insertion, frameshift		S209R, G71E	-	-	-	-	-	-	R76Q, H310R, S330A, P383S	A536S, P829H, S845A	D68G, M69A	-	-	4	8	8	≥16	4	32	1	4	≤2	≤1	≤0.5	Susceptible	Susceptible	Non-susceptible	Non-susceptible	Non-susceptible	Susceptible	Susceptible
b90	SAMN28697389	SRR19860538	SRP372604	PRJNA832853	-	Sputum	Guangzhou, CHINA	2020-10-30	MDR(CRPA)	exoS+	aph, arm, fosA, blaOXA-50,rsmA,	PDC-71		Insertion, frameshift		-	-	-	-	-	-	-	-	E257Q, S845A, S858A	D68G, M69A, A214V, S264R	-	-	16	16	32	8	≥16	≥128	≥4	≥8	4	≤1	≤0.5	Non-susceptible	Non-susceptible	Non-susceptible	Non-susceptible	Non-susceptible	Susceptible	Susceptible
b91	SAMN28697390	SRR19860537	SRP372604	PRJNA832853	379	Sputum	Guangzhou, CHINA	2020-10-20	MDR(CRPA)	exoS+	aph, arm, fosA, blaOXA-50,rsmA,	PDC-58		Insertion, frameshift		S209R, G71E	-	L91R	-	-	-	-	S330A	E257Q, S845A, S858A	M69V, Q267R	R36Q	-	16	16	32	≥16	≥16	64	1	≥8	16	≤1	≤0.5	Non-susceptible	Non-susceptible	Non-susceptible	Non-susceptible	Non-susceptible	Susceptible	Susceptible
b92	SAMN28697391	SRR19860536	SRP372604	PRJNA832853	970	Bronchoalveolar lavage fluid (BALF)	Guangzhou, CHINA	2020-11-13	MDR(CRPA)	exoS+/exoU+	aph, arm, fosA, blaOXA-50,rsmA,	PDC-434		Insertion, frameshift		S209R, G71E	-	-	-	I745V	-	-	S330A	E257Q, S845A, S858A	A260V	-	Insertion	2	8	8	≥16	≥16	32	≥4	≥8	32	≤1	≤0.5	Susceptible	Susceptible	Non-susceptible	Non-susceptible	Non-susceptible	Non-susceptible	Susceptible
b93	SAMN28697392	SRR19860535	SRP372604	PRJNA832853	357	Secretions	Guangzhou, CHINA	2020-11-11	XDR(CRPA)	exoU+	aph, arm, fosA, blaOXA-50,rsmA, aac,ant, aadA, blaCARB-3,cmlA,dfrA, sul1, tet,	PDC-11		Insertion, frameshift		S209R, G71E	-	L75P.V126E	-	,S1041E, V1042A	-	-	E251Q, A262E, A277T, H310R, S330A,P383S,A384V	T87S, S845A,	M69V	Q89H	L138R	32	16	32	≥16	≥16	≥128	≥4	≥8	4	≥16	≤0.5	Non-susceptible	Non-susceptible	Non-susceptible	Non-susceptible	Non-susceptible	Non-susceptible	Susceptible
b94	SAMN28697393	SRR19860533	SRP372604	PRJNA832853	471	Throat swab	Guangzhou, CHINA	2020-11-05	MDR(CRPA)	exoS+	aph, arm, fosA, blaOXA-50,rsmA,	PDC-368	0			S209R, G71E	T188A	-	-	-	T172S	-	-	E257Q, S845A, K1031R	-	-	-	2	8	16	≥16	4	16	≥4	≥8	4	≤1	≤0.5	Susceptible	Non-susceptible	Non-susceptible	Susceptible	Non-susceptible	Susceptible	Susceptible
b95	SAMN28697394	SRR19860532	SRP372604	PRJNA832853	1930	Secretions	Guangzhou, CHINA	2020-11-02	MDR(CRPA)	exoS+	aph, arm, fosA, blaOXA-50,rsmA,	PDC-171	5		W6*	G71E	-	-	-	-	-	-	E26A, H310R, S330A, P383S	E257Q, S845A, S858A	D68G, M69A	-	-	2	16	8	≥16	≥16	32	≥4	≥8	≥64	4	≤0.5	Non-susceptible	Susceptible	Non-susceptible	Non-susceptible	Non-susceptible	Non-susceptible	Susceptible
b96	SAMN28697395	SRR19860531	SRP372604	PRJNA832853	313	Sputum	Guangzhou, CHINA	2020-11-06	XDR(CRPA)	exoU+	aph, arm, fosA, blaOXA-50,rsmA,	PDC-37	30			S209R, G71E	-	-	-	-	D448N	-	S330A	S845A, K1031R	-	-	-	2	16	16	≥16	≥16	32	2	≥8	32	≤1	≤0.5	Non-susceptible	Non-susceptible	Non-susceptible	Non-susceptible	Non-susceptible	Non-susceptible	Susceptible
b97	SAMN28697396	SRR19860530	SRP372604	PRJNA832853	1158	Urine	Guangzhou, CHINA	2020-11-03	MDR(CRPA)	exoU+	aph, arm, fosA, blaOXA-50,rsmA,	PDC-476	10		A341*	S209R, G71E	-	R78*	-	-	-	D56G	R76Q, A262E, H310R, S330A, V370A, P383S, A384V	E257Q, S845A, K1031R	-	R36Q	L138R	8	8	≥64	≥16	≥16	32	1	4	≤2	≤1	≤0.5	Susceptible	Non-susceptible	Non-susceptible	Non-susceptible	Non-susceptible	Susceptible	Susceptible
b98	SAMN28697397	SRR19860529	SRP372604	PRJNA832853	316	Sputum	Guangzhou, CHINA	2020-10-22	Non-MDR(CRPA)	exoU+	aph, arm, fosA, blaOXA-50,rsmA, ant, cmlA,tet,	PDC-36	31		Q67*	S209R, G71E	-	V126E	-	,S1041E, V1042A	-	-	A31V, R76Q, H310R, S330A, P383S	A647V,S845A	-	R36Q, P59A	-	2	8	8	≥16	≥16	16	≥4	≥8	≤2	≤1	≤0.5	Susceptible	Susceptible	Non-susceptible	Susceptible	Non-susceptible	Susceptible	Susceptible
b99	SAMN28697398	SRR19860528	SRP372604	PRJNA832853	2944	Sputum	Guangzhou, CHINA	2020-06-23	MDR(CRPA)	exoU+	aph, arm, fosA, blaOXA-50,rsmA,	PDC-365		Insertion, frameshift		S209R, G71E	-	Truncation	-	,S1041E, V1042A	-	-	H310R, S330A, P383S, A384V	E257Q, A496V, S845A	-	V2A, Q89H	-	16	8	8	≥16	≥16	32	1	4	4	≤1	≤0.5	Non-susceptible	Susceptible	Non-susceptible	Non-susceptible	Non-susceptible	Susceptible	Susceptible
J300	SAMN27923625	SRR18959458	SRP372604	PRJNA832853	241	Sputum	Guangzhou, CHINA	2018-07-27	MDR(CRPA)	exoS+	aph, arm, fosA, blaOXA-50,rsmA,	PDC-445	2		Q340*	S209R, G71E	-	V126E	-	-	-	R21H, D56G, G133S	R76Q, H310R, S330A, P383S, A384V	T87S, A155T, E257Q, V434A, G511S, V660I, N669D, S685G, I703V, S845A, S915A, I982V, K1031R, S1040T, G1042R	T376S	R36Q, T49S, A95T, A170G	-	16	8	≥64	≥16	≥16	32	1	4	≤2	≤1	≤0.5	Non-susceptible	Non-susceptible	Non-susceptible	Non-susceptible	Non-susceptible	Susceptible	Susceptible
J301	SAMN27923626	SRR18959457	SRP372604	PRJNA832853	266	Sputum	Guangzhou, CHINA	2018-07-27	MDR(CRPA)	exoS+	aph, arm, fosA, blaOXA-50,rsmA, aac,arr, blaIMP-45blaOXA-1, qnrVC, blaVIM, catB3, dfrA, mphE,msrE,sul1, tet,	PDC-374		Insertion, frameshift		G71E	-		-	-	-	-	S330A	E257Q, S845A, S858A	D68G, M69A, Q267R, T376T	V2A, T49S, A72V, A95T,	-	≥64	≥32	8	≥16	≥16	≥128	2	4	≥64	≥16	≤0.5	Non-susceptible	Susceptible	Non-susceptible	Non-susceptible	Non-susceptible	Non-susceptible	Susceptible
J341	SAMN27923627	SRR18959456	SRP372604	PRJNA832853	3078	Unknown	Guangzhou, CHINA	2018-07-29	Non-MDR(CRPA)	exoS-/exoU-	aph, arm, fosA, blaOXA-50,rsmA,	PDC-19b		Insertion, frameshift		S209R, G71E	-	V126E	-	-	-	-	A31V, R76Q, H310R, S330A, P383S	S845A, T856S, S915A, I982V	M69V, Q267R	R36Q, P59A	G89S	2	2	4	≥16	4	8	≥4	≥8	≤2	≤1	≤0.5	Susceptible	Susceptible	Non-susceptible	Susceptible	Non-susceptible	Susceptible	Susceptible
J346	SAMN27923628	SRR18959455	SRP372604	PRJNA832853	1718	Sputum	Guangzhou, CHINA	2018-07-29	MDR(CRPA)	exoS+	aph, arm, fosA, blaOXA-50,rsmA,	PDC-71		Insertion, frameshift		G71E	-	R78*	-	-	-	-	R76Q, H310R, S330A	S845A	Q267R	-	Deletion (4 aa)	8	≥32	≥64	≥16	≥16	64	1	4	16	≤1	≤0.5	Non-susceptible	Non-susceptible	Non-susceptible	Non-susceptible	Non-susceptible	Susceptible	Susceptible
J726	SAMN27923629	SRR18959454	SRP372604	PRJNA832853	2447	Sputum	Guangzhou, CHINA	2018-09-19	MDR(CRPA)	exoS+	aph, arm, fosA, blaOXA-50,rsmA,	PDC-452	25		W277*	S209R, G71E	-	Frameshift	-	-	-	-	-	E257Q, S845A, S858A	M69V	-	-	8	8	≥64	8	≥16	32	1	4	≤2	≤1	≤0.5	Susceptible	Non-susceptible	Non-susceptible	Non-susceptible	Non-susceptible	Susceptible	Susceptible
J727	SAMN27923630	SRR18959453	SRP372604	PRJNA832853	-	Sputum	Guangzhou, CHINA	2018-09-17	XDR(CRPA)	exoU+	aph, arm, fosA, blaOXA-50,rsmA, aac,aadA, arr, blaOXA-24,qnrVC, blaVIM, cmlA,dfrA, mphE,msrE,sul1,	PDC-35		Insertion, frameshift		S209R, G71E	-	V126E	-	G957D S1041E, V1042A	-	-	A31V, R76Q, H310R, S330A, P383S	S845A, I982V	M69V, Q267R	-	-	≥64	≥32	≥64	≥16	≥16	64	1	4	≥64	≥16	≤0.5	Non-susceptible	Non-susceptible	Non-susceptible	Non-susceptible	Non-susceptible	Non-susceptible	Susceptible
J732	SAMN27923631	SRR18959452	SRP372604	PRJNA832853	270	Sputum	Guangzhou, CHINA	2018-09-20	MDR(CRPA)	exoS+	aph, arm, fosA, blaOXA-50,rsmA,	PDC-197				S209R, G71E	-		-	-	-	-	-		-	-		32	16	32	≥16	8	16	≤0.25	0.5	≤2	≤1	≤0.5	Non-susceptible	Non-susceptible	Non-susceptible	Susceptible	Susceptible	Susceptible	Susceptible
J768	SAMN27923632	SRR18959461	SRP372604	PRJNA832853	-	Sputum	Guangzhou, CHINA	2018-09-26	MDR(CRPA)	exoS+	aph, arm, fosA, blaOXA-50,rsmA,	PDC-171		Insertion, frameshift		S209R, G71E	-	A103G,V126E	-	N248K	-	-	R76Q, S157T,D226E, D298A, Q300R, H310R, S313G, S330A, P383S, A384V	V526A, I607V,E650Q, V660I, N669D, S685G, V687L, S845A,S915A, A1039V	A30V, G120SM, V146I, A163T, G184S, S264N,D351N	N3S, E61D. R88H, S171Y	L138R, L196I	8	8	≥64	≥16	≥16	32	1	4	≤2	≤1	≤0.5	Susceptible	Non-susceptible	Non-susceptible	Non-susceptible	Non-susceptible	Susceptible	Susceptible
J822	SAMN27923633	SRR18959451	SRP372604	PRJNA832853	1930	Sputum	Guangzhou, CHINA	2018-10-02	MDR(CRPA)	exoS+	aph, arm, fosA, blaOXA-50,rsmA,	PDC-71	5		Q67*	-	-	-	-	-	-	-	E26A, H310R, S330A, P383S	E257Q, S845A, S858A	M69V	-	-	2	8	≥64	2	≥16	32	1	4	≤2	≤1	2	Susceptible	Non-susceptible	Non-susceptible	Non-susceptible	Non-susceptible	Susceptible	Susceptible
J826_1	SAMN27923634	SRR18959471	SRP372604	PRJNA832853	1718	Sputum	Guangzhou, CHINA	2018-09-29	MDR(CRPA)	exoS+	aph, arm, fosA, blaOXA-50,rsmA,	PDC-425		Insertion, frameshift		G71E	-	R78*	-	-	-	-	R76Q, H310R, S330A	S845A	A86T, Q267R	-	-	8	8	≥64	≥16	≥16	32	≥4	≥8	≤2	2	≤0.5	Susceptible	Non-susceptible	Non-susceptible	Non-susceptible	Non-susceptible	Susceptible	Susceptible
J829	SAMN27923635	SRR18959449	SRP372604	PRJNA832853	-	Sputum	Guangzhou, CHINA	2018-10-03	MDR(CRPA)	exoS+	aph, arm, fosA, blaOXA-50,rsmA,	PDC-24	25		W6*	S209R, G71E	-	V126E	-	-	-	-	S330A	E257Q, A536S, S845A,	D68G, M69A	-	-	≥64	≥32	≥64	≥16	≥16	32	1	4	16	≤1	≤0.5	Non-susceptible	Non-susceptible	Non-susceptible	Non-susceptible	Non-susceptible	Susceptible	Susceptible
J842	SAMN27923636	SRR18959532	SRP372604	PRJNA832853	-	Sputum	Guangzhou, CHINA	2018-10-01	MDR(CRPA)	exoS+	aph, arm, fosA, blaOXA-50,rsmA,	PDC-192	24		V297*	S209R, G71E	-	-	-	-	-	-	-	E257Q, S845A, S858A	D68G, M69A	-	-	≥64	16	≥64	≥16	≥16	64	2	≥8	≤2	≤1	≤0.5	Non-susceptible	Non-susceptible	Non-susceptible	Non-susceptible	Non-susceptible	Susceptible	Susceptible
K105	SAMN27923637	SRR18959530	SRP372604	PRJNA832853	-	Blood	Guangzhou, CHINA	2018-10-21	MDR(CRPA)	exoS+	aph, arm, fosA, blaOXA-50,rsmA,	PDC-445		Insertion, frameshift		S209R, G71E	-	R63S	-	-	-	-	-	E257Q, S845A, S858A	D68G, M69A, Q267R	-	-	16	8	≥64	≥16	≥16	32	≥4	≥8	≤2	≤1	≤0.5	Non-susceptible	Non-susceptible	Non-susceptible	Non-susceptible	Non-susceptible	Susceptible	Susceptible
K11	SAMN27923638	SRR18959531	SRP372604	PRJNA832853	1129	Secretions	Guangzhou, CHINA	2018-10-11	MDR(CRPA)	exoS+	aph, arm, fosA, blaOXA-50,rsmA,	PDC-60	25		E182*	S209R, G71E	-	-	-	-	-	R82L	K100R, T145I, G266S, S330A	E257Q, K274E S845A	D68G, M69A, Q267R	-	Insertion	16	≥32	≥64	≥16	≥16	64	1	4	16	≤1	≤0.5	Non-susceptible	Non-susceptible	Non-susceptible	Non-susceptible	Non-susceptible	Susceptible	Susceptible
K174	SAMN28697399	SRR19860508	SRP372604	PRJNA832853	-	Secretions	Guangzhou, CHINA	2018-10-22	Non-MDR(CRPA)	exoS+	aph, arm, fosA, blaOXA-50,rsmA,	PDC-24	29			S209R, G71E	-	V126E	-	-	-	-	A122T, V367A	S845A	-	-	-	2	2	4	≥16	4	8	2	4	≤2	≤1	≤0.5	Susceptible	Susceptible	Non-susceptible	Susceptible	Non-susceptible	Susceptible	Susceptible
K236	SAMN27923639	SRR18959529	SRP372604	PRJNA832853	209	Sputum	Guangzhou, CHINA	2018-10-23	MDR(CRPA)	exoS+	aph, arm, fosA, blaOXA-50,rsmA,	PDC-164		Insertion, frameshift		S209R, G71E	-	-	-	-	-	-	-	E257Q, S845A, S858A, K1031R	-	-	-	2	8	32	≥16	≥16	32	0.5	2	≤2	≤1	≤0.5	Susceptible	Non-susceptible	Non-susceptible	Non-susceptible	Non-susceptible	Susceptible	Susceptible
K238	SAMN27923640	SRR18959528	SRP372604	PRJNA832853	1123	Ascitic fluid	Guangzhou, CHINA	2018-10-26	MDR(CRPA)	exoS+	aph, arm, fosA, blaOXA-50,rsmA, blaKPC2,	PDC-442	4			S209R, G71E	Partial amino acid deletion	-	-	-	-	-	H310R, S330A, P383S,	E257Q, S845A, S858A	M69V	-	-	2	8	32	≥16	4	32	2	≥8	≤2	≤1	≤0.5	Susceptible	Non-susceptible	Non-susceptible	Non-susceptible	Non-susceptible	Susceptible	Susceptible
K326_1	SAMN27923641	SRR18959470	SRP372604	PRJNA832853	463	Ascitic fluid	Guangzhou, CHINA	2018-11-01	MDR(CRPA)	exoS+/exoU+	aph, arm, fosA, blaOXA-50,rsmA,	PDC-442		Insertion, frameshift		S209R, G71E	A37T	-	-	I745V	-	-	E26A, H310R, S330A	E257Q, V384L, S845A, K1031R	D68G, M69A	-	Insertion	≥64	≥32	≥64	≥16	≥16	≥128	≥4	≥8	≤2	≤1	≤0.5	Non-susceptible	Non-susceptible	Non-susceptible	Non-susceptible	Non-susceptible	Susceptible	Susceptible
K446_1	SAMN27923642	SRR18959469	SRP372604	PRJNA832853	313	Blood	Guangzhou, CHINA	2018-11-09	MDR(CRPA)	exoU+	aph, arm, fosA, blaOXA-50,rsmA,	PDC-37		Insertion, frameshift		S209R, G71E	-	L95R V126E	-	-	D448N	-	S330A	S845A, K1031R	-	-	-	16	8	≥64	≥16	≥16	64	0.5	2	≤2	≤1	≤0.5	Non-susceptible	Non-susceptible	Non-susceptible	Non-susceptible	Non-susceptible	Susceptible	Susceptible
K534_1	SAMN27923643	SRR18959468	SRP372604	PRJNA832853	773	Secretions	Guangzhou, CHINA	2018-11-16	MDR(CRPA)	exoU+	aph, arm, fosA, blaOXA-50,rsmA, aac,ant, arr, blaIMP-45blaOXA-1, qnrVC, catB3, dfrA, mphE,msrE,sul1,	PDC-385	10			S209R, G71E	-	V126E	-	-	-	-	E251Q, A262E, A277T, H310R, S330A,P383S,A384V	T87S, S845A,	-	Q89H	Insertion	≥64	≥32	4	2	≥16	≥128	≥4	≥8	≥64	≥16	≤0.5	Non-susceptible	Susceptible	Non-susceptible	Non-susceptible	Non-susceptible	Non-susceptible	Susceptible
K715	SAMN27923644	SRR18959527	SRP372604	PRJNA832853	1684	Sputum	Guangzhou, CHINA	2018-11-30	Non-MDR(CRPA)	exoS+	aph, arm, blaOXA-50,rsmA,	PDC-430		Insertion, frameshift		S209R, G71E	-	-	-	-	-	-	S330A	E257Q,V364L,S845A, S858A	-	-	Insertion	8	8	4	≥16	4	32	≤0.25	1	4	≤1	≤0.5	Susceptible	Susceptible	Non-susceptible	Non-susceptible	Susceptible	Susceptible	Susceptible
K805	SAMN27923645	SRR18959526	SRP372604	PRJNA832853	-	Sputum	Guangzhou, CHINA	2018-12-07	MDR(CRPA)	exoS+	aph, arm, fosA, blaOXA-50,rsmA,	PDC-192	24			A186T, G71E	-	R21W	-	-	-	-	S330A	R510C, S845A,A959S	M69V	-	-	2	8	32	≥16	≥16	32	1	4	≤2	≤1	≤0.5	Susceptible	Non-susceptible	Non-susceptible	Non-susceptible	Non-susceptible	Susceptible	Susceptible
K806	SAMN27923646	SRR18959525	SRP372604	PRJNA832853	244	Sputum	Guangzhou, CHINA	2018-12-07	MDR(CRPA)	exoS+	aph, arm, fosA, blaOXA-50,rsmA,	PDC-423	1		G425*	-	-	-	-	-	-	-	R76Q, H310R, S330A, P383S	S845A	D68G, M69A	-	-	≥64	16	≥64	≥16	≥16	≥128	≤0.25	1	≤2	≤1	≤0.5	Non-susceptible	Non-susceptible	Non-susceptible	Non-susceptible	Susceptible	Susceptible	Susceptible
K825	SAMN27923647	SRR18959524	SRP372604	PRJNA832853	381	Sputum	Guangzhou, CHINA	2018-12-09	MDR(CRPA)	exoS+	aph, arm, fosA, blaOXA-50,rsmA,	PDC-14		Deletion		A186T, G71E	-	-	D373E	-	V72L	-	-	E257Q	M69V	-	-	8	8	≥64	≥16	≥16	32	≤0.25	0.25	≤2	≤1	≤0.5	Susceptible	Non-susceptible	Non-susceptible	Non-susceptible	Susceptible	Susceptible	Susceptible
K853	SAMN27923648	SRR18959522	SRP372604	PRJNA832853	1971	Sputum	Guangzhou, CHINA	2018-12-12	XDR(CRPA)	exoU+	aph, arm, fosA, blaOXA-50,rsmA, aac,aadA, cmlA,dfrA, sul1, tet,	PDC-142		Insertion, frameshift		S209R, G71E	insertion	V126E	-	,S1041E, V1042A	-	-	R76Q, T175A, H310R, S330A, P383S,	S845A, S1026T, K1031R	-	R36Q, E61A	-	2	≥32	32	≥16	≥16	32	≥4	≥8	4	≥16	≤0.5	Non-susceptible	Non-susceptible	Non-susceptible	Non-susceptible	Non-susceptible	Non-susceptible	Susceptible
K857	SAMN27923649	SRR18959521	SRP372604	PRJNA832853	2957	Sputum	Guangzhou, CHINA	2018-12-13	MDR(CRPA)	exoU+	aph, arm, fosA, blaOXA-50,rsmA,	PDC-71		Insertion, frameshift		-	-	V126E	-	,S1041E, V1042A	-	-	H310R, S330A, P383S, A384V	E257Q, A496V, S845A	-	V2A, Q89H	E157*	2	16	32	2	≥16	32	0.5	4	8	≤1	≤0.5	Non-susceptible	Non-susceptible	Non-susceptible	Non-susceptible	Non-susceptible	Susceptible	Susceptible
K859	SAMN27923650	SRR18959520	SRP372604	PRJNA832853	-	Sputum	Guangzhou, CHINA	2018-12-11	MDR(CRPA)	exoS+	aph, arm, fosA, blaOXA-50,rsmA,	PDC-58		Insertion, frameshift		S209R, G71E	D187H A95V K859	A103G,V126E	-	N248K	-	-	-	V526A, I607V,E650Q, V660I, N669D, S685G, V687L, S845A,K863Q, S915A, A1039V	-	-	L138R, L196I	2	8	32	≥16	≥16	32	1	4	≤2	≤1	≤0.5	Susceptible	Non-susceptible	Non-susceptible	Non-susceptible	Non-susceptible	Susceptible	Susceptible
K961	SAMN27923651	SRR18959473	SRP372604	PRJNA832853	773	Secretions	Guangzhou, CHINA	2018-12-18	MDR(CRPA)	exoU+	aph, arm, fosA, blaOXA-50,rsmA, aac,ant, arr, blaIMP-45blaOXA-1, qnrVC, catB3, dfrA, mphE,msrE,sul1,	PDC-385	10			S209R, G71E	-	V126E	-	-	-	-	E251Q, A262E, A277T, H310R, S330A,P383S,A384V	T87S, S845A,	-	Q89H	Insertion	≥64	≥32	4	2	≥16	≥128	≥4	≥8	≥64	≥16	≤0.5	Non-susceptible	Susceptible	Non-susceptible	Non-susceptible	Non-susceptible	Non-susceptible	Susceptible
K962	SAMN27923652	SRR18959519	SRP372604	PRJNA832853	-	Blood	Guangzhou, CHINA	2018-12-18	Non-MDR(CRPA)	exoU+	aph, arm, fosA, blaOXA-50,rsmA,	PDC-359	9			S209R, G71E	-	V126E	-	I186V,,S1041E, V1042A	-	R21H, D56G, V192L	R76Q, H310R, S330A, P383S, A384V	T87S, A155T, E257Q,V660I, N669D, S685G, I703V, S845A, S915A, I982V, K1031R, S1040T	D68G, M69A,T362S	V2A, T49S, A95T, A170G	L138R	2	2	4	≥16	2	8	2	≥8	≤2	≤1	≤0.5	Susceptible	Susceptible	Non-susceptible	Susceptible	Non-susceptible	Susceptible	Susceptible
K982	SAMN27923653	SRR18959518	SRP372604	PRJNA832853	617	Sputum	Guangzhou, CHINA	2018-12-21	MDR(CRPA)	exoS+	aph, arm, fosA, blaOXA-50,rsmA,	PDC-24		Insertion, frameshift		S209R, G71E	-	V126E	-	-	-	-	R76Q, H310R, S330A, P383S	E257Q, S845A, S858A	D68G, M69A	-	-	8	8	≥64	2	≥16	32	1	4	≤2	≤1	≤0.5	Susceptible	Non-susceptible	Non-susceptible	Non-susceptible	Non-susceptible	Susceptible	Susceptible
K999	SAMN27923654	SRR18959517	SRP372604	PRJNA832853	3160	Sputum	Guangzhou, CHINA	2018-12-21	MDR(CRPA)	exoS+	aph, arm, fosA, blaOXA-50,rsmA,	PDC-194		Insertion, frameshift		S209R, G71E	-	H133P	-	-	-	-	S330A	E257Q, S845A, S858A	M69V, R210H	-	-	32	16	≥64	≥16	≥16	≥128	1	4	≤2	≤1	≤0.5	Non-susceptible	Non-susceptible	Non-susceptible	Non-susceptible	Non-susceptible	Susceptible	Susceptible
K859	SAMN27923650	SRR18959520	SRP372604	PRJNA832853	298	Sputum	Guangzhou, CHINA	2019-01-03	MDR(CRPA)	exoU+	aph, arm, fosA, blaOXA-50,rsmA,	PDC-16	10		W277*	S209R, G71E	-	Frameshift	-	-	-	-	D226E, D298A, Q300R, S313G, S330A, P383S, A384V	A155V, V364L, V523A, I610V, E650Q, V660I, N669D, S685G, V687L, S845A, K863Q, S915A, A1039A,	M69V, L177, T376S	N3S, E61D. R88H, S171Y	Insertion	2	16	≥64	≥16	≥16	32	0.5	4	4	≤1	≤0.5	Non-susceptible	Non-susceptible	Non-susceptible	Non-susceptible	Non-susceptible	Susceptible	Susceptible
L257	SAMN27923656	SRR18959593	SRP372604	PRJNA832853	-	Sputum	Guangzhou, CHINA	2019-01-12	MDR(CRPA)	exoS+	aph, arm, fosA, blaOXA-50,rsmA, ant, sul1,	PDC-434		Insertion, frameshift		S209R, G71E	-	-	-	-	-	-	S330A	E257Q	-	-	A81S	8	8	16	≥16	≥16	64	≤0.25	1	≤2	≤1	≤0.5	Susceptible	Non-susceptible	Non-susceptible	Non-susceptible	Susceptible	Susceptible	Susceptible
L293	SAMN27923657	SRR18959592	SRP372604	PRJNA832853	773	Sputum	Guangzhou, CHINA	2019-01-13	Non-MDR(CRPA)	exoU+	aph, arm, fosA, blaOXA-50,rsmA,	PDC-385		Insertion, frameshift		S209R, G71E	-	V126E	-	-	-	-	E251Q, A262E, A277T, H310R, S330A,P383S,A384V	T87S, S845A,	-	Q89H	-	2	2	4	≥16	4	≤4	≤0.25	0.5	≤2	≤1	≤0.5	Susceptible	Susceptible	Non-susceptible	Susceptible	Susceptible	Susceptible	Susceptible
L30	SAMN27923658	SRR18959515	SRP372604	PRJNA832853	1652	Wound/abscesses drainage	Guangzhou, CHINA	2018-12-25	MDR(CRPA)	exoS+	aph, arm, fosA, blaOXA-50,rsmA,	PDC-60	24			S209R, G71E	-	T130P	-	-	-	-	R76Q,T175A, H310R, S313G, S330A,P383S	E314D, S845A,A959S	M69V, T323S	Q89H	-	16	8	≥64	1	4	32	2	≥8	16	≤1	2	Non-susceptible	Non-susceptible	Non-susceptible	Non-susceptible	Non-susceptible	Susceptible	Susceptible
L398	SAMN27923659	SRR18959591	SRP372604	PRJNA832853	927	Sputum	Guangzhou, CHINA	2019-01-17	Non-MDR(CRPA)	exoU+	aph, arm, fosA, blaOXA-50,rsmA,	PDC-256		Insertion, frameshift		S209R, G71E	-	V126E,	A206S	I186V S1041E, V1042A	G258W	R21H, D56G	R76Q, H310R, S330A, K368T, P383S, A384V	T87S, A155T, E257Q,V660I, N669D, S685G, I703V, S845A, S915A, I982V, K1031R, S1040T	T376S, A387V, V473A	V2A, A95T, A170G	L138R	2	2	16	≥16	4	8	≤0.25	1	≤2	≤1	≤0.5	Susceptible	Non-susceptible	Non-susceptible	Susceptible	Susceptible	Susceptible	Susceptible
L452	SAMN27923660	SRR18959590	SRP372604	PRJNA832853	-	Sputum	Guangzhou, CHINA	2019-01-19	MDR(CRPA)	exoS+/exoU+	aph, arm, fosA, blaOXA-50,rsmA,	PDC-171	4			-	-	-	-	-	-	-	S330A	E257Q, S845A, S858A	M69V, A153T, Q267R	R36Q, H92D	-	2	8	16	2	4	32	≤0.25	2	≤2	≤1	≤0.5	Susceptible	Non-susceptible	Non-susceptible	Non-susceptible	Non-susceptible	Susceptible	Susceptible
L487	SAMN27923661	SRR18959589	SRP372604	PRJNA832853	357	Wound/abscesses drainage	Guangzhou, CHINA	2019-01-21	MDR(CRPA)	exoU+	aph, arm, fosA, blaOXA-50,rsmA,	PDC-11	31		W277*	S209R, G71E	-	V126E,	-	,S1041E, V1042A	-	-	E251Q, A262E, A277T, H310R, S330A,P383S,A384V	T87S, S845A,	A260V	Q89H	L138R	2	8	4	≥16	≥16	32	0.5	4	≤2	≤1	≤0.5	Susceptible	Susceptible	Non-susceptible	Non-susceptible	Non-susceptible	Susceptible	Susceptible
L686	SAMN27923662	SRR18959474	SRP372604	PRJNA832853	903	Sputum	Guangzhou, CHINA	2019-02-10	MDR(CRPA)	exoS+	aph, arm, fosA, blaOXA-50,rsmA,	PDC-97	25		Y225*	S209R, G71E	-	Frameshift	-	-	-	-	S330A	E257Q, S845A, S858A	M69V, Q267R	-	-	≥64	16	≥64	≥16	≥16	64	1	4	4	≤1	≤0.5	Non-susceptible	Non-susceptible	Non-susceptible	Non-susceptible	Non-susceptible	Susceptible	Susceptible
L7	SAMN27923663	SRR18959516	SRP372604	PRJNA832853	16	Sputum	Guangzhou, CHINA	2018-12-21	MDR(CRPA)	exoS+	aph, arm, fosA, blaOXA-50,rsmA,	PDC-24		Insertion, frameshift		S209R, G71E	-	V126E,	-	G957D S1041E, V1042A	-	-	A31V, R76Q, H310R, S330A, P383S	S845A, I982V	M69V, Q267R	-	-	≥64	≥32	≥64	≥16	≥16	≥128	≤0.25	1	≤2	≤1	≤0.5	Non-susceptible	Non-susceptible	Non-susceptible	Non-susceptible	Susceptible	Susceptible	Susceptible
L749	SAMN27923664	SRR18959588	SRP372604	PRJNA832853	-	Sputum	Guangzhou, CHINA	2019-02-17	MDR(CRPA)	exoU+	aph, arm, fosA, blaOXA-50,rsmA, aac,aadA, arr, blaOXA-24,qnrVC, blaVIM, cmlA,dfrA, mphE,msrE,sul1,	PDC-35		Insertion, frameshift		S209R, G71E	-	V126E	-	-	-	-	A6V,	E257Q	M69V	-	-	≥64	≥32	8	≥16	≥16	64	2	4	≥64	≥16	≤0.5	Non-susceptible	Susceptible	Non-susceptible	Non-susceptible	Non-susceptible	Non-susceptible	Susceptible
L811_1	SAMN27923665	SRR18959467	SRP372604	PRJNA832853	-	Sputum	Guangzhou, CHINA	2019-02-20	XDR(CRPA)	exoS+	aph, arm, fosA, blaOXA-50,rsmA, ant, sul1,	PDC-434		Insertion, frameshift		S209R, G71E	-	L95P	-	-	-	-	S330A	E257Q	M69V, Q267R	-	A81S	32	8	≥64	≥16	≥16	32	2	≥8	4	≤1	4	Non-susceptible	Non-susceptible	Non-susceptible	Non-susceptible	Non-susceptible	Susceptible	Non-susceptible
L852	SAMN27923666	SRR18959587	SRP372604	PRJNA832853	274	Unknown	Guangzhou, CHINA	2019-02-21	MDR(CRPA)	exoS+	aph, arm, fosA, blaOXA-50,rsmA,	PDC-24	25		A341*	S209R, G71E	-	-	-	-	-	-	-	E257Q, A536S, S845A,	D68G, M69A	-	-	2	8	≥64	≥16	≥16	8	0.5	2	≤2	≤1	≤0.5	Susceptible	Non-susceptible	Non-susceptible	Susceptible	Non-susceptible	Susceptible	Susceptible
L89	SAMN27923667	SRR18959514	SRP372604	PRJNA832853	-	Sputum	Guangzhou, CHINA	2018-12-25	MDR(CRPA)	exoS+	aph, arm, fosA, blaOXA-50,rsmA,	PDC-58		Insertion, frameshift		S209R, G71E	A95V	A103G,V126E	-	N248K	-	-	D226E, D298A, Q300R, S313G, S330A, P383S, A384V	A155V, V364L, V523A, I610V, E650Q, V660I, N669D, S685G, V687L, S845A, K863Q, S915A, A1039A,	A30V, G120SM, V146I, A163T, G184S, S264N,D351N	N3S, E61D. R88H, S171Y	L138R, L196I	2	8	≥64	≥16	≥16	32	0.5	2	≤2	≤1	≤0.5	Susceptible	Non-susceptible	Non-susceptible	Non-susceptible	Non-susceptible	Susceptible	Susceptible
L968	SAMN27923668	SRR18959586	SRP372604	PRJNA832853	244	Sputum	Guangzhou, CHINA	2019-03-02	MDR(CRPA)	exoS+	aph, arm, fosA, blaOXA-50,rsmA,	PDC-423	0			-	-	-	-	-	-	-	R76Q, H310R, S330A, P383S	S845A	-	-	-	2	2	16	≥16	8	32	0.5	2	≤2	≤1	≤0.5	Susceptible	Non-susceptible	Non-susceptible	Non-susceptible	Non-susceptible	Susceptible	Susceptible
M19	SAMN27923669	SRR18959585	SRP372604	PRJNA832853	357	Hydrothorax	Guangzhou, CHINA	2019-03-04	MDR(CRPA)	exoU+	aph, arm, fosA, blaOXA-50,rsmA,	PDC-11	30			S209R, G71E	-	V126E,	-	S1041E, V1042A	-	-	E251Q, A262E, A277T, H310R, S330A,P383S,A384V	T87S, S845A,	A260V	Q89H	L138R	≥64	≥32	≥64	≥16	≥16	≥128	≤0.25	0.5	≤2	≤1	≤0.5	Non-susceptible	Non-susceptible	Non-susceptible	Non-susceptible	Susceptible	Susceptible	Susceptible
M314	SAMN27923670	SRR18959475	SRP372604	PRJNA832853	381	Sputum	Guangzhou, CHINA	2019-03-24	MDR(CRPA)	exoS+	aph, arm, fosA, blaOXA-50,rsmA,	PDC-14		Insertion, frameshift		A186T, G71E	-	T130P	D373E	-	V72L	-	-	E257Q	M69V	-	loss	8	8	≥64	≥16	≥16	≥128	1	4	≤2	≤1	≤0.5	Susceptible	Non-susceptible	Non-susceptible	Non-susceptible	Non-susceptible	Susceptible	Susceptible
M342	SAMN27923671	SRR18959582	SRP372604	PRJNA832853	2326	Sputum	Guangzhou, CHINA	2019-03-27	Non-MDR(CRPA)	exoU+	aph, arm, fosA, blaOXA-50,rsmA,	PDC-30		Insertion, frameshift		S209R, G71E	-	V126E	-	-	D448N	-	H310R, S313G, S330A, P383S,	S845A, K1031R	-	-	L138R	2	2	4	≥16	4	8	≤0.25	0.5	≤2	≤1	≤0.5	Susceptible	Susceptible	Non-susceptible	Susceptible	Susceptible	Susceptible	Susceptible
M348	SAMN27923672	SRR18959581	SRP372604	PRJNA832853	-	Hydrothorax	Guangzhou, CHINA	2019-03-27	Non-MDR(CRPA)	exoU+	aph, arm, fosA, blaOXA-50,rsmA,	PDC-457		Insertion, frameshift		S209R, G71E	-	V126E,	Q307*	S1041E, V1042A	-	-	S330A	E257Q	M69V, Q267R	-	Insertion	2	8	4	≥16	2	16	0.5	1	≤2	≤1	≤0.5	Susceptible	Susceptible	Non-susceptible	Susceptible	Susceptible	Susceptible	Susceptible
M423	SAMN27923673	SRR18959580	SRP372604	PRJNA832853	773	Wound/abscesses drainage	Guangzhou, CHINA	2019-04-01	MDR(CRPA)	exoU+	aph, arm, fosA, blaOXA-50,rsmA,	PDC-385		Insertion, frameshift		S209R, G71E	-	V126E	-	-	-	-	E251Q, A262E, A277T, H310R, S330A,P383S,A384V	T87S, S845A,	-	Q89H	-	2	8	≥64	≥16	≥16	32	0.5	4	≤2	≤1	≤0.5	Susceptible	Non-susceptible	Non-susceptible	Non-susceptible	Non-susceptible	Susceptible	Susceptible
M472	SAMN27923674	SRR18959476	SRP372604	PRJNA832853	703	Sputum	Guangzhou, CHINA	2019-04-05	MDR(CRPA)	exoS+	aph, arm, fosA, blaOXA-50,rsmA,	PDC-423		Insertion, frameshift		S209R, G71E	-	-	-	-	-	-	D314N, S330A	K500R, S845A,V914I	D68G, M69A	-	Deletion (4 aa)	32	16	32	≥16	≥16	64	2	4	16	2	≤0.5	Non-susceptible	Non-susceptible	Non-susceptible	Non-susceptible	Non-susceptible	Susceptible	Susceptible
M545	SAMN27923675	SRR18959579	SRP372604	PRJNA832853	-	Sputum	Guangzhou, CHINA	2019-04-07	MDR(CRPA)	exoS+	aph, arm, fosA, blaOXA-50,rsmA,	PDC-434		Insertion, frameshift		-	-	-	-	-	-	-	R76Q, H310R, S313G, S330A,P383S	S845A	-	Q89H	Insertion	2	8	16	≥16	8	8	≥4	≥8	≤2	≤1	≤0.5	Susceptible	Non-susceptible	Non-susceptible	Susceptible	Non-susceptible	Susceptible	Susceptible
M64	SAMN27923676	SRR18959584	SRP372604	PRJNA832853	313	Hydrothorax	Guangzhou, CHINA	2019-03-05	MDR(CRPA)	exoU+	aph, arm, fosA, blaOXA-50,rsmA,	PDC-37		Insertion, frameshift		S209R, G71E	-	V126E,	-	G957D S1041E, V1042A	D448N	-	E251Q, A262E, A277T, H310R, S330A,P383S,A384V	T87S, S845A,	-	-	-	32	16	32	≥16	≥16	64	≤0.25	2	≤2	≤1	≤0.5	Non-susceptible	Non-susceptible	Non-susceptible	Non-susceptible	Non-susceptible	Susceptible	Susceptible
M646	SAMN27923677	SRR18959578	SRP372604	PRJNA832853	319	Blood	Guangzhou, CHINA	2019-04-14	MDR(CRPA)	exoU+	aph, arm, fosA, blaOXA-50,rsmA,	PDC-46	11		W277*	S209R, G71E	-	Frameshift	-	-	-	-	S330A	S845A, K1031R	A260V	Q89H	-	8	8	≥64	≥16	≥16	32	1	4	≤2	≤1	≤0.5	Susceptible	Non-susceptible	Non-susceptible	Non-susceptible	Non-susceptible	Susceptible	Susceptible
M659	SAMN27923678	SRR18959577	SRP372604	PRJNA832853	244	Throat swab	Guangzhou, CHINA	2019-04-15	MDR(CRPA)	exoS+	aph, arm, fosA, blaOXA-50,rsmA,	PDC-71	0			-	-	Truncation	-	-	-	-	R76Q, H310R, S330A, P383S	S845A	D68G, M69A	-	-	2	8	16	≥16	≥16	32	0.5	4	≤2	≤1	≤0.5	Susceptible	Non-susceptible	Non-susceptible	Non-susceptible	Non-susceptible	Susceptible	Susceptible
M816	SAMN27923679	SRR18959576	SRP372604	PRJNA832853	260	Sputum	Guangzhou, CHINA	2019-04-24	Non-MDR(CRPA)	exoS+	aph, arm, fosA, blaOXA-50,rsmA,	PDC-150	24			S209R, G71E	-	-	-	-	-	-	R76Q, H310R, S330A, P383S	A536S, S845A	D68G, M69A	-	L138R	1	2	4	≥16	0.5	≤4	2	≥8	4	≤1	1	Susceptible	Susceptible	Non-susceptible	Susceptible	Non-susceptible	Susceptible	Susceptible
M824	SAMN27923680	SRR18959575	SRP372604	PRJNA832853	-	Sputum	Guangzhou, CHINA	2019-04-25	MDR(CRPA)	exoS+	aph, arm, fosA, blaOXA-50,rsmA,	PDC-179	24			S209R, G71E	-	V126E,	D373N	插入移位	-	-	S330A	S845A	-	-	V105A, R139W	8	16	8	≥16	4	32	≥4	≥8	≤2	≤1	≤0.5	Non-susceptible	Susceptible	Non-susceptible	Non-susceptible	Non-susceptible	Susceptible	Susceptible
M926	SAMN27923681	SRR18959574	SRP372604	PRJNA832853	241	Hydrothorax	Guangzhou, CHINA	2019-05-01	MDR(CRPA)	exoS+	aph, arm, fosA, blaOXA-50,rsmA, aac,blaIMP-45blaOXA-1, catB3, cmlA,mphE,msrE,tet,	PDC-445	1			S209R, G71E	-	-	-	-	-	-	-	E257Q, S845A, K1031R	-	-	-	≥64	≥32	8	8	≥16	≥128	1	4	≥64	≥16	≤0.5	Non-susceptible	Susceptible	Non-susceptible	Non-susceptible	Non-susceptible	Non-susceptible	Susceptible
M972	SAMN27923682	SRR18959573	SRP372604	PRJNA832853	395	Hydrothorax	Guangzhou, CHINA	2019-05-06	Non-MDR(CRPA)	exoS+	aph, arm, fosA, blaOXA-50,rsmA,	PDC-442	24			G71E	-	-	-	-	-	-	-	E257Q, S845A, S858A	M69V, Q267R	-	-	2	2	8	8	4	≤4	≤0.25	0.5	≤2	≤1	≤0.5	Susceptible	Susceptible	Non-susceptible	Susceptible	Susceptible	Susceptible	Susceptible
N164	SAMN27923683	SRR18959571	SRP372604	PRJNA832853	245	Sputum	Guangzhou, CHINA	2019-05-16	MDR(CRPA)	exoS+	aph, arm, fosA, blaOXA-50,rsmA,	PDC-430	4		W65*	S209R, G71E	-	-	-	-	A261T	-	S330A	E257Q, S845A, S858A	M69V, Q267R	-	-	32	8	16	≥16	8	8	≤0.25	0.5	≤2	≤1	≤0.5	Non-susceptible	Non-susceptible	Non-susceptible	Susceptible	Susceptible	Susceptible	Susceptible
N278	SAMN27923684	SRR18959570	SRP372604	PRJNA832853	708	Secretions	Guangzhou, CHINA	2019-05-20	MDR(CRPA)	exoS+	aph, arm, fosA, blaOXA-50,rsmA,	PDC-71		Insertion, frameshift		S209R, G71E	-	Frameshift	-	-	-	-	-	E257Q, S845A, S858A	D68G, M69A	-	-	8	8	≥64	≤0.25	4	32	1	4	≤2	≤1	≤0.5	Susceptible	Non-susceptible	Non-susceptible	Non-susceptible	Non-susceptible	Susceptible	Susceptible
N534	SAMN27923685	SRR18959569	SRP372604	PRJNA832853	699	Urine	Guangzhou, CHINA	2019-06-04	Non-MDR(CRPA)	exoS+	aph, arm, fosA, blaOXA-50,rsmA, aac,cmlA,sul1, tet,	PDC-1	1		N430*	-	-	-	-	-	-	-	-	-	-	-	-	2	8	8	≥16	4	≤4	≤0.25	1	8	≥16	≤0.5	Susceptible	Susceptible	Non-susceptible	Susceptible	Susceptible	Non-susceptible	Susceptible
N538	SAMN27923686	SRR18959568	SRP372604	PRJNA832853	532	Sputum	Guangzhou, CHINA	2019-06-04	Non-MDR(CRPA)	exoU+	aph, arm, fosA, blaOXA-50,rsmA,	PDC-59	1		G427*	-	-	V126E	-	-	-	-	E251Q, A262E, A277T, H310R, S330A,P383S,A384V	T87S, S845A,	-	Q89H	-	2	8	32	≥16	≥16	8	≤0.25	1	≤2	≤1	≤0.5	Susceptible	Non-susceptible	Non-susceptible	Susceptible	Susceptible	Susceptible	Susceptible
N578	SAMN27923687	SRR18959567	SRP372604	PRJNA832853	698	Sputum	Guangzhou, CHINA	2019-06-10	Non-MDR(CRPA)	exoS+	aph, arm, fosA, blaOXA-50,rsmA,	PDC-40	5		Y225*	S209R, G71E	-	-	-	-	-	-	S330A	E257Q, S845A, S858A	M69V	-	-	2	2	8	≥16	1	8	0.5	1	≤2	≤1	≤0.5	Susceptible	Susceptible	Non-susceptible	Susceptible	Susceptible	Susceptible	Susceptible
N686	SAMN27923688	SRR18959478	SRP372604	PRJNA832853	207	Sputum	Guangzhou, CHINA	2019-06-16	XDR(CRPA)	exoU+	aph, arm, fosA, blaOXA-50,rsmA,	PDC-30	30			S209R, G71E	-	V126E	-	-	D448N	-	H310R, S313G, S330A, P383S,	S845A, K1031R	-	-	L138R	≥64	≥32	16	2	≥16	32	2	4	≥64	≥16	≤0.5	Non-susceptible	Non-susceptible	Non-susceptible	Non-susceptible	Non-susceptible	Non-susceptible	Susceptible
N688	SAMN27923689	SRR18959477	SRP372604	PRJNA832853	698	Sputum	Guangzhou, CHINA	2019-06-16	Non-MDR(CRPA)	exoS+	aph, arm, fosA, blaOXA-50,rsmA,	PDC-40	5		Y225*	S209R, G71E	-	-	-	-	-	-	S330A	E257Q, S845A, S858A	M69V	-	-	2	2	8	≥16	4	8	≤0.25	1	≤2	≤1	≤0.5	Susceptible	Susceptible	Non-susceptible	Susceptible	Susceptible	Susceptible	Susceptible
N744	SAMN27923690	SRR18959566	SRP372604	PRJNA832853	155	Blood	Guangzhou, CHINA	2019-06-18	Non-MDR(CRPA)	exoS+	aph, arm, fosA, blaOXA-50,rsmA,	PDC-60	25			S209R, G71E	Partial amino acid deletion	-	G87E	-	R289S	-	-	A566T, V605A, S845A,	D68G, M69A, Q267R	-	-	2	4	4	≥16	8	16	2	4	≤2	≤1	≤0.5	Susceptible	Susceptible	Non-susceptible	Susceptible	Non-susceptible	Susceptible	Susceptible
O275	SAMN27923691	SRR18959565	SRP372604	PRJNA832853	1338	Urine	Guangzhou, CHINA	2019-07-25	XDR(CRPA)	exoS+	aph, arm, fosA, blaOXA-50,rsmA, ant, blaCARB-3,sul1,	PDC-423	0			132插入 P	-	-	-	E81G	-	-	R76Q, H310R, S330A, P383S	S845A	D68G, M69A	-	Insertion	16	≥32	≥64	2	4	64	≥4	≥8	≥64	≥16	≤0.5	Non-susceptible	Non-susceptible	Non-susceptible	Non-susceptible	Non-susceptible	Non-susceptible	Susceptible
O326	SAMN27923692	SRR18959564	SRP372604	PRJNA832853	611	Blood	Guangzhou, CHINA	2019-07-25	MDR(CRPA)	exoS+	aph, arm, fosA, blaOXA-50,rsmA,	PDC-60	4		Q30*	S209R, G71E	-	-	-	-	-	-	I34M, R76Q,H310R, S330A, E347K, P383S	E257Q, S845A, K1031R	A86T, Q267R	-	K131R	4	8	16	8	1	32	1	2	≤2	2	4	Susceptible	Non-susceptible	Non-susceptible	Non-susceptible	Non-susceptible	Susceptible	Non-susceptible
O413	SAMN27923693	SRR18959563	SRP372604	PRJNA832853	-	Sputum	Guangzhou, CHINA	2019-08-03	Non-MDR(CRPA)	exoS+	aph, arm, fosA, blaOXA-50,rsmA,	PDC-58	29			A186T, G71E	-	-	-	-	-	-	S330A	S845A	D68G, M69A	-	-	2	4	8	≥16	≥16	16	0.5	4	≤2	≤1	≤0.5	Susceptible	Susceptible	Non-susceptible	Susceptible	Non-susceptible	Susceptible	Susceptible
O600	SAMN28697400	SRR19860507	SRP372604	PRJNA832853	1430	Wound/abscesses drainage	Guangzhou, CHINA	2019-08-17	MDR(CRPA)	exoS+	aph, arm, fosA, blaOXA-50,rsmA,	PDC-312	4			S209R, G71E	insertion	L131Q	-	-	-	-	S330A	E257Q, S845A, K1031R	T376S	V2A, T49S, A72V, A95T,	-	2	8	16	2	4	32	1	4	≤2	≤1	≤0.5	Susceptible	Non-susceptible	Non-susceptible	Non-susceptible	Non-susceptible	Susceptible	Susceptible
O643	SAMN27923694	SRR18959562	SRP372604	PRJNA832853	377	Blood	Guangzhou, CHINA	2019-08-19	MDR(CRPA)	exoU+	aph, arm, fosA, blaOXA-50,rsmA,	PDC-457	10		W65*	S209R, G71E	G200C	V126E,	-	S1041E, V1042A	-	-	R76Q, A262E, S330A, P383S	E257Q, S475*, S845A, K1031R	T25I	R36Q, S171T, P172-, *173-	-	8	8	≥64	≥16	≥16	64	0.5	4	4	≤1	≤0.5	Susceptible	Non-susceptible	Non-susceptible	Non-susceptible	Non-susceptible	Susceptible	Susceptible
O732_1	SAMN27923695	SRR18959466	SRP372604	PRJNA832853	412	Sputum	Guangzhou, CHINA	2019-08-27	Non-MDR(CRPA)	exoS+	aph, arm, fosA, blaOXA-50,rsmA,	PDC-434	25		Y73*	S209R, G71E	G206S	-	-	-	-	-	F118S	S845A	M69V	-	-	2	2	8	≥16	4	8	≤0.25	1	≤2	≤1	≤0.5	Susceptible	Susceptible	Non-susceptible	Susceptible	Susceptible	Susceptible	Susceptible
O747	SAMN27923696	SRR18959560	SRP372604	PRJNA832853	207	Unknown	Guangzhou, CHINA	2019-08-26	MDR(CRPA)	exoU+	aph, arm, fosA, blaOXA-50,rsmA,	PDC-30	30			S209R, G71E	-	Insertion, V126E	-	-	-	-	H310R, S313G, S330A, P383S,	S845A, K1031R	-	-	L138R	32	16	≥64	≥16	4	64	1	4	≤2	≤1	≤0.5	Non-susceptible	Non-susceptible	Non-susceptible	Non-susceptible	Non-susceptible	Susceptible	Susceptible
P243	SAMN27923697	SRR18959480	SRP372604	PRJNA832853	27	Throat swab	Guangzhou, CHINA	2019-09-27	MDR(CRPA)	exoS+	aph, arm, fosA, blaOXA-50,rsmA,	PDC-15		Insertion, frameshift		S209R, G71E	-	R70Q V126E	-	-	-	-	-	I960L	D68G, M69A	-	L128M	16	8	32	≥16	≥16	32	1	4	≤2	≤1	≤0.5	Non-susceptible	Non-susceptible	Non-susceptible	Non-susceptible	Non-susceptible	Susceptible	Susceptible
P296	SAMN27923698	SRR18959559	SRP372604	PRJNA832853	2920	Sputum	Guangzhou, CHINA	2019-10-08	Non-MDR(CRPA)	exoS+	aph, arm, fosA, blaOXA-50,rsmA,	PDC-194		Insertion, frameshift		S209R, G71E	-	V126E,	-	I745V	-	-	S330A	E257Q, S845A, S858A	M69V, R210H	-	Insertion	2	8	4	≥16	4	8	≤0.25	1	8	≤1	≤0.5	Susceptible	Susceptible	Non-susceptible	Susceptible	Susceptible	Susceptible	Susceptible
P44	SAMN27923699	SRR18959479	SRP372604	PRJNA832853	277	Secretions	Guangzhou, CHINA	2019-09-10	MDR(CRPA)	exoS+	aph, arm, fosA, blaOXA-50,rsmA,	PDC-430	3			S209R, G71E	-	-	-	-	A261T	-	-	E257Q, S845A, S858A	D68G, M69A	-	L174Q	2	8	16	2	4	16	1	4	≤2	≤1	≤0.5	Susceptible	Non-susceptible	Non-susceptible	Susceptible	Non-susceptible	Susceptible	Susceptible
P551	SAMN28697401	SRR19860506	SRP372604	PRJNA832853	-	Bile	Guangzhou, CHINA	2019-10-25	Non-MDR(CRPA)	exoU+	aph, arm, fosA, blaOXA-50,rsmA,	PDC-102		Insertion, frameshift		S209R, G71E	-	V126E,	A206S	I186V S1041E, V1042A	-	R21H, D56G	R76Q, H310R, S330A, P383S, A384V	T87S, A155T, E257Q,V660I, N669D, S685G, I703V, A712S, S845A, S915A, I982V, K1031R, S1040T	D68G, M69A,T362S	V2A, T49S, A72V, A95T,	-	2	2	8	≥16	4	≤4	2	4	≤2	≤1	≤0.5	Susceptible	Susceptible	Non-susceptible	Susceptible	Non-susceptible	Susceptible	Susceptible
P607	SAMN28697402	SRR19860505	SRP372604	PRJNA832853	-	Wound/abscesses drainage	Guangzhou, CHINA	2019-10-31	MDR(CRPA)	exoU+	aph, arm, fosA, blaOXA-50,rsmA, aac,aadA, arr, cmlA,dfrA, floR, mphA,tet,	PDC-142	9			S209R, G71E	insertion	V126E,	-	S1041E, V1042A	-	-	R76Q, T175A, H310R, S330A, P383S,	S845A, S1026T, K1031R	-	R36Q, E61A	-	16	≥32	16	2	8	16	≥4	≥8	≤2	≥16	≤0.5	Non-susceptible	Non-susceptible	Non-susceptible	Susceptible	Non-susceptible	Non-susceptible	Susceptible
P614	SAMN27923700	SRR18959385	SRP372604	PRJNA832853	508	Secretions	Guangzhou, CHINA	2019-10-31	XDR(CRPA)	exoS+	aph, arm, fosA, blaOXA-50,rsmA, aac,aadA, arr, qnrVC, floR, tet,	PDC-442		Insertion, frameshift		S209R, G71E	-	-	-	-	-	-	S330A	E257Q, S845A, S858A	M69V	-	-	≥64	16	≥64	≥16	≥16	32	2	≥8	16	≥16	≤0.5	Non-susceptible	Non-susceptible	Non-susceptible	Non-susceptible	Non-susceptible	Non-susceptible	Susceptible
P959_1	SAMN27923701	SRR18959465	SRP372604	PRJNA832853	508	Secretions	Guangzhou, CHINA	2019-12-12	XDR(CRPA)	exoS+	aph, arm, fosA, blaOXA-50,rsmA, aac,aadA, arr, qnrVC, floR, tet,	PDC-442		Insertion, frameshift		S209R, G71E	-	-	-	-	-	-	S330A	E257Q, S845A, S858A	M69V	-	-	≥64	16	≥64	≥16	≥16	64	2	≥8	16	≥16	≤0.5	Non-susceptible	Non-susceptible	Non-susceptible	Non-susceptible	Non-susceptible	Non-susceptible	Susceptible
Q10	SAMN27923702	SRR18959558	SRP372604	PRJNA832853	-	Urine	Guangzhou, CHINA	2019-12-17	MDR(CRPA)	exoU+	aph, arm, fosA, blaOXA-50,rsmA, aac,aadA, blaGES-39cmlA,tet,	PDC-35		Insertion, frameshift		S209R, G71E	-	V126E,	D373E	K1037N	-	-	R76Q, H310R, S313G, S330A,P383S	E257Q, S845A, K1031R	M69V, Q267R	-	Insertion	≥64	≥32	8	≥16	≥16	16	≥4	≥8	≤2	≤1	≤0.5	Non-susceptible	Susceptible	Non-susceptible	Susceptible	Non-susceptible	Susceptible	Susceptible
Q104	SAMN28697403	SRR19860524	SRP372604	PRJNA832853	623	Secretions	Guangzhou, CHINA	2019-12-30	NA	exoS+	aph, arm, fosA, blaOXA-50,rsmA,	PDC-31		Insertion, frameshift		G71E	-	-	-	G957D S1041E, V1042A	V72L	-	A31V, R76Q, H310R, S330A, P383S	S845A, I982V	-	R36Q	-												Susceptible	Susceptible	Susceptible	Susceptible	Susceptible	Susceptible	Susceptible
Q155_1	SAMN27923703	SRR18959463	SRP372604	PRJNA832853	2069	Hydrothorax	Guangzhou, CHINA	2020-01-15	Non-MDR(CRPA)	exoS+	aph, arm, fosA, blaOXA-50,rsmA,	PDC-39	25		A341*	S209R, G71E	-	-	-	-	-	-	H310R, S330A, P383S,	E257Q, S845A, S858A	M69V, Q267R	-	-	2	2	8	≥16	4	8	≤0.25	0.5	≤2	≤1	≤0.5	Susceptible	Susceptible	Non-susceptible	Susceptible	Susceptible	Susceptible	Susceptible
Q156_1	SAMN27923704	SRR18959462	SRP372604	PRJNA832853	-	Ascitic fluid	Guangzhou, CHINA	2020-01-14	Non-MDR(CRPA)	exoS+	aph, arm, fosA, blaOXA-50,rsmA,	PDC-289	24			S209R, G71E	-	V126E	-	-	-	-	D314N, S330A	S845A	M69V	-	-	2	8	4	≥16	0.5	8	2	≥8	≤2	≤1	1	Susceptible	Susceptible	Non-susceptible	Susceptible	Non-susceptible	Susceptible	Susceptible
Q239	SAMN28697404	SRR19860523	SRP372604	PRJNA832853	903	Sputum	Guangzhou, CHINA	2020-01-10	MDR(CRPA)	exoS+	aph, arm, fosA, blaOXA-50,rsmA,	PDC-97		Insertion, frameshift		S209R, G71E	-	Frameshift	-	-	-	-	S330A	E257Q, S845A, S858A	M69V, Q267R	-	-	16	8	≥64	≥16	≥16	64	2	≥8	8	≤1	≤0.5	Non-susceptible	Non-susceptible	Non-susceptible	Non-susceptible	Non-susceptible	Susceptible	Susceptible
Q287_1	SAMN27923705	SRR18959460	SRP372604	PRJNA832853	111	Sputum	Guangzhou, CHINA	2020-01-18	MDR(CRPA)	exoS+	aph, arm, fosA, blaOXA-50,rsmA,	PDC-44		Insertion, frameshift		G71E	-	V126E	-	-	-	-	S330A	E257Q, S845A, S858A	M69V, Q267R	-	Deletion (4 aa)	8	8	≥64	≥16	≥16	32	≥4	≥8	4	≤1	2	Susceptible	Non-susceptible	Non-susceptible	Non-susceptible	Non-susceptible	Susceptible	Susceptible
Q344_1	SAMN27923706	SRR18959459	SRP372604	PRJNA832853	273	Blood	Guangzhou, CHINA	2020-02-01	Non-MDR(CRPA)	exoS+/exoU+	aph, arm, fosA, blaOXA-50,rsmA,	PDC-430	29			S209R, G71E	-	-	-	S1041E, V1042A	-	-	R79Q, E251Q	E257Q, S845A, S858A	M69V	G111A	-	2	1	16	8	2	≤4	≤0.25	0.25	≤2	≤1	≤0.5	Susceptible	Non-susceptible	Non-susceptible	Susceptible	Susceptible	Susceptible	Susceptible
Q410	SAMN27923707	SRR18959595	SRP372604	PRJNA832853	381	Wound/abscesses drainage	Guangzhou, CHINA	2020-02-19	Non-MDR	exoS+	aph, arm, fosA, blaOXA-50,rsmA,	PDC-14	30		H418*	A186T, G71E	-	-	D373E	-	V72L	-	-	E257Q	M69V	-	-	2	2	4	2	2	8	≤0.25	1	≤2	≤1	≤0.5	Susceptible	Susceptible	Susceptible	Susceptible	Susceptible	Susceptible	Susceptible
Q537	SAMN27923708	SRR18959557	SRP372604	PRJNA832853	1248	Throat swab	Guangzhou, CHINA	2020-04-06	Non-MDR(CRPA)	exoS-/exoU-	aph, arm, fosA, blaOXA-50,rsmA,	PDC-138		Insertion, frameshift		S209R, G71E	-	V126E	-	-	-	-	I34M, R76Q,H310R, S330A, E347K, P383S	V660I, N669D, S685G, I703V,S845A, S915A, I982V, K1031R, S1040T	T376S, K413M	V2A, T49S, A95T, A170G	-	2	8	8	≥16	≥16	16	≤0.25	2	≤2	≤1	≤0.5	Susceptible	Susceptible	Non-susceptible	Susceptible	Non-susceptible	Susceptible	Susceptible
Q54_1	SAMN27923709	SRR18959464	SRP372604	PRJNA832853	168	Blood	Guangzhou, CHINA	2019-12-14	MDR(CRPA)	exoS+	aph, arm, fosA, blaOXA-50,rsmA, aac,aadA, drfA42, catB3, dfrB1,sul1,	PDC-103	24			S209R, G71E	-	V126E	-	-	-	-	S330A	S845A	-	Q89H	-	2	8	8	8	1	≤4	1	4	16	≥16	2	Susceptible	Susceptible	Non-susceptible	Susceptible	Non-susceptible	Non-susceptible	Susceptible
Q597	SAMN27923710	SRR18959556	SRP372604	PRJNA832853	1247	Secretions	Guangzhou, CHINA	2020-04-08	Non-MDR(CRPA)	exoS+	aph, arm, fosA, blaOXA-50,rsmA,	PDC-192	4		K296*	G71E	-	-	-	插入断裂	-	R21H, D56G, V134L	R76Q, H310R, S330A, P383S, A384V	P9A, T87S, A155T, E257Q, S845A,L1027V	D68G, M69A	-	Q134*	0.25	8	4	≥16	1	≤4	≤0.25	1	≤2	≤1	≤0.5	Susceptible	Susceptible	Non-susceptible	Susceptible	Susceptible	Susceptible	Susceptible
Q629	SAMN27923711	SRR18959555	SRP372604	PRJNA832853	798	Ascitic fluid	Guangzhou, CHINA	2020-04-16	XDR(CRPA)	exoS+	aph, arm, fosA, blaOXA-50,rsmA,	PDC-445		Insertion, frameshift		G71E	-	T130P	D373E	-	V72L	-	R76Q, H310R, S330A, P383S	A536S, S845A	A41T, M69A	-	Insertion	8	16	≥64	≥16	≥16	32	1	4	32	2	≤0.5	Non-susceptible	Non-susceptible	Non-susceptible	Non-susceptible	Non-susceptible	Non-susceptible	Susceptible
Q640	SAMN28697405	SRR19860522	SRP372604	PRJNA832853	244	Sputum	Guangzhou, CHINA	2020-04-13	MDR(CRPA)	exoS+	aph, arm, fosA, blaOXA-50,rsmA, tet,	PDC-71		Insertion, frameshift		-	-	A66T	-	-	-	-	R76Q, H310R, S330A, P383S	S845A	D68G, M69A	-	-	2	8	8	≥16	≥16	32	0.5	2	≤2	≤1	≤0.5	Susceptible	Susceptible	Non-susceptible	Non-susceptible	Non-susceptible	Susceptible	Susceptible
Q648	SAMN27923712	SRR18959409	SRP372604	PRJNA832853	567	Sputum	Guangzhou, CHINA	2020-04-18	MDR(CRPA)	exoS+	aph, arm, fosA, blaOXA-50,rsmA,	PDC-60		Insertion, frameshift		A186T, G71E	-	Q49*	-	-	-	-	H310R, S330A, P383S,	E257Q, S845A, S858A	M69V, Q267R	-	-	8	8	32	≥16	≥16	32	0.5	4	≤2	≤1	≤0.5	Susceptible	Non-susceptible	Non-susceptible	Non-susceptible	Non-susceptible	Susceptible	Susceptible
Q747	SAMN27923713	SRR18959472	SRP372604	PRJNA832853	3213	Ascitic fluid	Guangzhou, CHINA	2020-05-13	MDR(CRPA)	exoS+	aph, arm, fosA, blaOXA-50,rsmA,	PDC-452				S209R, G71E	-	-	-	-	D448N	-	R76Q	E257Q, S845A, S858A	M69V	-	-	2	8	16	≥16	≥16	32	0.5	4	4	≤1	4	Susceptible	Non-susceptible	Non-susceptible	Non-susceptible	Non-susceptible	Susceptible	Non-susceptible
Q879	SAMN28697406	SRR19860521	SRP372604	PRJNA832853	198	Blood	Guangzhou, CHINA	2020-05-16	MDR(CRPA)	exoS+	aph, arm, fosA, blaOXA-50,rsmA, tet,	PDC-424	1		E228*	S209R, G71E	D187H	V126E	I63V	-	-	-	S330A, Q381L	S845A	-	-	-	8	8	16	≥16	≥16	32	1	4	≤2	≤1	≤0.5	Susceptible	Non-susceptible	Non-susceptible	Non-susceptible	Non-susceptible	Susceptible	Susceptible
R167	SAMN27923714	SRR18959432	SRP372604	PRJNA832853	554	Bile	Guangzhou, CHINA	2020-06-22	Non-MDR(CRPA)	exoS+	aph, arm, fosA, blaOXA-50,rsmA,	PDC-452		Insertion, frameshift		G71E	G206S	-	-	-	A261T	-	H310R, S313G, S330A, P383S,	E314D, S845A,A959S	M69V, T323S	-	-	2	8	4	≥16	8	32	≤0.25	1	≤2	≤1	≤0.5	Susceptible	Susceptible	Non-susceptible	Non-susceptible	Susceptible	Susceptible	Susceptible
R169	SAMN27923715	SRR18959554	SRP372604	PRJNA832853	-	Sputum	Guangzhou, CHINA	2020-06-23	Non-MDR(CRPA)	exoS+	aph, arm, fosA, blaOXA-50,rsmA,	PDC-445		Deletion		A186T, G71E	-	-	-	-	-	-	S330A	E257Q, S845A, S858A	A14V,Q267R	-	-	2	2	4	≥16	4	8	≤0.25	1	≤2	≤1	≤0.5	Susceptible	Susceptible	Non-susceptible	Susceptible	Susceptible	Susceptible	Susceptible
R276	SAMN27923716	SRR18959450	SRP372604	PRJNA832853	-	Sputum	Guangzhou, CHINA	2020-07-09	MDR(CRPA)	exoS-/exoU-	aph, arm, fosA, blaOXA-50,rsmA,	PDC-30	25			S209R, G71E	-	-	-	G271D,L377p, S1041E, V1042A,	-	-	S330A	E257Q, A338T,	Q267R	-	L158P	4	8	16	4	1	32	1	2	32	≥16	≤0.5	Susceptible	Non-susceptible	Non-susceptible	Non-susceptible	Non-susceptible	Non-susceptible	Susceptible
R366	SAMN27923717	SRR18959553	SRP372604	PRJNA832853	357	Sputum	Guangzhou, CHINA	2020-07-14	Non-MDR(CRPA)	exoU+	aph, arm, fosA, blaOXA-50,rsmA,	PDC-11	30		V297*	S209R, G71E	-	Q55*	-	S1041E, V1042A	-	-	E251Q, A262E, A277T, H310R, S330A,P383S,A384V	T87S, S845A,	A260V	Q89H	L138*	2	8	4	≥16	4	≤4	≤0.25	1	8	≤1	≤0.5	Susceptible	Susceptible	Non-susceptible	Susceptible	Susceptible	Susceptible	Susceptible
R506	SAMN28697407	SRR19860520	SRP372604	PRJNA832853	-	Sputum	Guangzhou, CHINA	2020-07-27	MDR(CRPA)	exoS+	aph, arm, fosA, blaOXA-50,rsmA, tet,	PDC-24	24		V297*	S209R, G71E	-	-	-	-	-	-	-	E257Q, A536S, S845A,	D68G, M69A	-	-	8	8	16	≥16	≥16	32	≥4	≥8	4	≤1	≤0.5	Susceptible	Non-susceptible	Non-susceptible	Non-susceptible	Non-susceptible	Susceptible	Susceptible
R530	SAMN27923718	SRR18959386	SRP372604	PRJNA832853	1971	Sputum	Guangzhou, CHINA	2020-08-01	XDR(CRPA)	exoU+	aph, arm, fosA, blaOXA-50,rsmA, aac,aadA, blaCTX-M-13blaOXA-1, catB3, cmlA,dfrA, sul1, tet,	PDC-142	10		W138*	S209R, G71E	insertion	V126E,	-	S1041E, V1042A	-	-	R76Q, T175A, H310R, S330A, P383S,	S845A, S1026T, K1031R	-	R36Q, E61A	-	16	≥32	≥64	≥16	≥16	≥128	≥4	≥8	16	≥16	≤0.5	Non-susceptible	Non-susceptible	Non-susceptible	Non-susceptible	Non-susceptible	Non-susceptible	Susceptible
R532	SAMN27923719	SRR18959388	SRP372604	PRJNA832853	277	Blood	Guangzhou, CHINA	2020-08-08	MDR(CRPA)	exoS+	aph, arm, fosA, blaOXA-50,rsmA,	PDC-430	4		Q235*	S209R, G71E	-	-	-	-	A261T	-	-	E257Q, S845A, S858A	D68G, M69A	-	Q134*,L174Q	≥64	≥32	16	≥16	≥16	≥128	1	4	16	≤1	2	Non-susceptible	Non-susceptible	Non-susceptible	Non-susceptible	Non-susceptible	Susceptible	Susceptible
R557	SAMN27923720	SRR18959389	SRP372604	PRJNA832853	244	Hydrothorax	Guangzhou, CHINA	2020-08-06	MDR(CRPA)	exoS+	aph, arm, fosA, blaOXA-50,rsmA, aac,aadA, blaOXA-10, blaVIM, sul1,	PDC-71	0					-	-	-	-	-	R76Q, H310R, S330A, P383S	S845A	D68G, M69A	-	-	16	8	8	≥16	≥16	≥128	0.5	1	16	≥16	2	Non-susceptible	Susceptible	Non-susceptible	Non-susceptible	Susceptible	Non-susceptible	Susceptible
