# Supplementary material for: Epidemiological and Genetic Characteristics of Clinical Carbapenem-Resistant Pseudomonas aeruginosa Strains in Guangdong Province, China
Source: Microbiol Spectr. 2023 Apr 20;11(3):e04261-22. doi: 10.1128/spectrum.04261-22 (PMC10269565; doi:10.1128/spectrum.04261-22)
Supplement: Supplemental file 2 — Supplemental material. Download spectrum.04261-22-s0002.xlsx, XLSX file, 0.2 MB [file spectrum.04261-22-s0002.xlsx]

## Sheet: Table Legends
Table S1. qPCR Primers used in this study.
Table S2. SNP analysis of HiRiC ST357 isolates in cluster 2.
Table S3. SNP analysis of HiRiC ST235 isolates in cluster 3.
Table S4. SNP analysis of HiRiC ST298 isolates in cluster 4.
Table S5. SNP analysis of HiRiC ST111 isolates in cluster 5.
Table S6. SNP analysis of HiRiC ST277 isolates in cluster 6.
Table S7. SNP analysis of HiRiC ST244 isolates in cluster 7.
Table S8. SNP analysis of HiRiC ST1971 isolates in cluster 1.
Table S9. Mutations analysis of hypermutation genes between PAO1 and HiRiCs isolates.
Table S10. 416 Clinical strains of Pseudomonas aeruginosa collected from Guangdong, China.
Table S11. The SNP analysis of ST1971 strains.

## Sheet: Table S1
Table S1. qPCR Primers used in this study.
qPCR target	Primer	Sequence (5′–3′)
OprD	oprD-RT-F	CGTCGTTCATCACCGGCAG
	oprD-RT-R	CTATTTCAACCGTGACGGCAA
rpls	rpsl-RT-F	CGGCACTGCGTAAGGTATGC
	rpsl-RT-R	CCCGGAAGGTCCTTTACAC

## Sheet: Table S2
Table 2. SNP analysis of HiRiC ST357 isolates in cluster 2.
HiRiCs	cluster 2	19C54	19C67	L487	M19	R366	b116	b130	b14	b44	b5	b65	b93
ST-type
ST357	19C54	0	343	342	298	153	337	313	377	382	384	391	332
ST357	19C67	343	0	351	275	315	318	390	318	378	326	376	191
ST357	L487	342	351	0	257	368	248	389	257	332	273	332	311
ST357	M19	298	275	257	0	303	307	357	310	293	326	301	298
ST357	R366	153	315	368	303	0	296	373	346	386	378	403	337
ST357	b116	337	318	248	307	296	0	384	281	340	255	356	320
ST357	b130	313	390	389	357	373	384	0	412	432	436	459	396
ST357	b14	377	318	257	310	346	281	412	0	410	74	347	338
ST357	b44	382	378	332	293	386	340	432	410	0	419	349	325
ST357	b5	384	326	273	326	378	255	436	74	419	0	361	321
ST357*	b65	391	376	332	301	403	356	459	347	349	361	0	326
ST357	b93	332	191	311	298	337	320	396	338	325	321	326	0

## Sheet: Table S3
Table S3. SNP analysis of HiRiC ST235 isolates in cluster 3.
HiRiCs	Cluster3	J727	L749	Q10	b20	b8
ST-type
ST235	J727	0	69	409	288	291
ST235	L749	69	0	431	286	259
ST235	Q10	409	431	0	262	256
ST235	b20	288	286	262	0	270
ST235	b8	291	259	256	270	0

## Sheet: Table S4
Table 4. SNP analysis of HiRiC ST298 isolates in cluster 4.
HiRiCs	Cluster 4	18C35	L177
ST-type
ST446	18C35	0	598
ST298	L177	598	0

## Sheet: Table S5
Table S5. SNP analysis of HiRiC ST111 isolates in cluster 5.
HiRiCs	cluster 5	18C03	19C20	Q287_1	b21	b3
ST-type
ST111	18C03	0	2802	3701	3724	3696
ST111	19C20	2802	0	3459	3361	3471
ST111	Q287_1	3701	3459	0	632	31
ST3405	b21	3724	3361	632	0	636
ST111	b3	3696	3471	31	636	0

## Sheet: Table S6
Table S6. SNP analysis of HiRiC ST277 isolates in cluster 6.
HiRiCs	Cluster 6	19C13	19C25	P44	R532	b170
ST-type
ST277	19C13	0	208	235	6417	179
ST277	19C25	208	0	204	6375	137
ST277	P44	235	204	0	6401	162
ST277	R532	6417	6375	6401	0	6312
ST277	b170	179	137	162	6312	0

## Sheet: Table S7
Table S7. SNP analysis of HiRiC ST244 isolates in cluster 7.
HiRiCs	Cluster 7	18C05	18C37	18C41	18C57	19C07	19C24	19C37	19C69	20C40	K806	L968	M659	O275	R557	b112	b13	b133	b140	b36	b59	b88
ST type
ST244	18C05	0	3262	1880	326	237	3284	3204	337	3243	349	228	5934	3286	5954	329	312	3264	3301	10126	417	345
ST1338	18C37	3262	0	96	3351	3353	413	382	3355	131	3367	3168	3727	77	3765	3322	3326	130	554	13003	3371	3250
ST1338	18C41	1880	96	0	1895	1915	363	260	1902	111	1871	1830	1915	88	1897	1934	1834	206	296	11112	1907	1860
ST244	18C57	326	3351	1895	0	428	3248	3208	279	3273	372	247	5913	3384	5922	302	263	3307	3320	10138	413	340
ST244	19C07	237	3353	1915	428	0	3335	3214	411	3237	432	215	5801	3344	5816	399	419	3303	3397	10264	562	384
ST244	19C24	3284	413	363	3248	3335	0	101	3237	360	3187	3199	3724	456	3766	3236	3195	419	233	12879	3273	3263
ST244	19C37	3204	382	260	3208	3214	101	0	3215	367	3184	3142	3724	417	3752	3203	3164	389	178	12839	3210	3224
ST244	19C69	337	3355	1902	279	411	3237	3215	0	3191	302	210	5917	3350	5928	349	62	3281	3304	10167	419	358
ST1338	20C40	3243	131	111	3273	3237	360	367	3191	0	3160	3196	3619	133	3658	3191	3200	105	399	12851	3204	3267
ST244	K806	349	3367	1871	372	432	3187	3184	302	3160	0	210	5848	3359	5860	291	321	3239	3372	10151	423	316
ST244	L968	228	3168	1830	247	215	3199	3142	210	3196	210	0	5837	3206	5852	204	210	3212	3168	10013	257	265
ST244	M659	5934	3727	1915	5913	5801	3724	3724	5917	3619	5848	5837	0	3773	113	5884	5791	3769	3771	15463	5895	5925
ST1338	O275	3286	77	88	3384	3344	456	417	3350	133	3359	3206	3773	0	3798	3347	3348	182	601	13035	3400	3274
ST244	R557	5954	3765	1897	5922	5816	3766	3752	5928	3658	5860	5852	113	3798	0	5900	5800	3811	3797	15471	5901	5931
ST244	b112	329	3322	1934	302	399	3236	3203	349	3191	291	204	5884	3347	5900	0	321	3246	3321	10184	374	327
ST244	b13	312	3326	1834	263	419	3195	3164	62	3200	321	210	5791	3348	5800	321	0	3252	3255	10117	392	313
ST1338	b133	3264	130	206	3307	3303	419	389	3281	105	3239	3212	3769	182	3811	3246	3252	0	403	12868	3257	3290
ST244	b140	3301	554	296	3320	3397	233	178	3304	399	3372	3168	3771	601	3797	3321	3255	403	0	13113	3401	3257
ST244	b36	10126	13003	11112	10138	10264	12879	12839	10167	12851	10151	10013	15463	13035	15471	10184	10117	12868	13113	0	10155	10103
ST244	b59	417	3371	1907	413	562	3273	3210	419	3204	423	257	5895	3400	5901	374	392	3257	3401	10155	0	367
ST244	b88	345	3250	1860	340	384	3263	3224	358	3267	316	265	5925	3274	5931	327	313	3290	3257	10103	367	0

## Sheet: Table S8
Table S8. SNP analysis of HiRiC ST1971 isolates in cluster 1.
HiRiCs	Cluster 1	18C13	18C18	19C12	19C16	19C17	19C40	19C45	19C46	K853	P607	R530	b110	b138	b164
ST-type
ST1971	18C13	0	189	181	172	191	193	138	189	186	277	260	206	196	201
ST1971	18C18	189	0	110	125	105	144	208	163	142	275	174	144	167	156
ST1971	19C12	181	110	0	133	119	162	192	160	113	279	167	143	176	187
ST1971	19C16	172	125	133	0	100	144	177	193	128	214	102	78	142	162
ST1971	19C17	191	105	119	100	0	150	192	144	139	239	146	129	152	140
ST1971	19C40	193	144	162	144	150	0	239	157	163	261	215	164	202	169
ST1971	19C45	138	208	192	177	192	239	0	221	172	197	184	188	180	245
ST1971	19C46	189	163	160	193	144	157	221	0	175	241	204	193	206	165
ST1971	K853	186	142	113	128	139	163	172	175	0	249	159	138	183	212
unkonwn	P607	277	275	279	214	239	261	197	241	249	0	197	208	258	241
ST1971	R530	260	174	167	102	146	215	184	204	159	197	0	120	172	196
ST1971	b110	206	144	143	78	129	164	188	193	138	208	120	0	166	164
ST1971	b138	196	167	176	142	152	202	180	206	183	258	172	166	0	170
ST1971	b164	201	156	187	162	140	169	245	165	212	241	196	164	170	0

## Sheet: Table S9
Table S9. Mutations analysis of hypermutation genes between PAO1 and HiRiCs isolates.
Strains	ST	Hypermutation genes
		mutL	mutM	mutS		uvrD
b164	ST1971	NA	NA	T2NKAIS, A781T	K344R, A641S, S662N, N666S
J727	ST235	A4T	A99V	A781T	A99V
19C54	ST357	S436G	NA	NA	K344R, A641S, S662N, N666S
18C35	ST446	N595S	NA	NA	K344R, V556IA641S, S662N, N666S
18C03	ST111	NA	NA	NA	NA
19C13	ST277	E428D	NA	NA	NA
18C05	ST244	NA	NA	NA	NA
20C40	ST1338	NA	NA	T2TNKPN, S5A	NA
NA: without mutation when compared to correspond hypermutation genes from PAO1 strains. Identical mutations in hypermutation genes were observed in each type of HiRiCs strains, and one representative strain from each ST type was selected to show the mutations

[truncated: 2 more sheets: Table S10, Table S11]
